# Supplementary material for: Comprehensive causal analysis between autoimmune diseases and glioma: A Mendelian randomization study
Source: Medicine (Baltimore). 2025 Mar 7;104(10):e41815. doi: 10.1097/MD.0000000000041815 (PMC11902947; doi:10.1097/MD.0000000000041815)
Supplement: Supplementary file 1 [file medi-104-e41815-s001.xlsx]

## Sheet: Table S1
Table S1 Sources of exposure for UKB and FinnGen
Exposure from UKB
Exposure	First Author (Year)	Sample Size	N Cases	N Controls	Ethnicity	ID
Systemic lupus erythematosus	Bentham J (2015)	14267	5201	9066	European	ebi-a-GCST003156
Rheumatoid arthritis	Ha E (2020)	58284	14361	43923	European	ebi-a-GCST90013534
Crohn's disease	Liu JZ (2015)	20883	5956	14927	European	ebi-a-GCST003044
Ulcerative colitis	Liu JZ (2015)	27432	6968	20464	European	ebi-a-GCST003045
Type 1 diabetes	Onengut-Gumuscu S (2015)	29652	6683	12173	European	ebi-a-GCST010681
Celiac disease	Trynka G (2011)	23649	11812	229	European	ebi-a-GCST005523
Psoriasis	Tsoi LC (2012)	33394	10588	22806	European	ebi-a-GCST005527
Ankylosing spondylitis	Cortes A (2018)	22755	10417	12338	European	ebi-a-GCST005529
Multiple sclerosis	Beecham AH (2013)	38589	14498	24091	European	ebi-a-GCST005531
Primary biliary cholangitis (PBC)	Cordell HJ (2015)	13239	2764	10475	European	ebi-a-GCST003129
Asthma	Demenais F(2017)	127669	19954	107715	European	ebi-a-GCST006862
Eczema or dermatitis	Dönertaş HM(2021)	484598	12176	472422	European	ebi-a-GCST90038680
Amyotrophic lateral sclerosis	van Rheenen W(2021)	138086	27205	110881	European	ebi-a-GCST90027163
Behcet's disease	Sakaue S(2021)	317252	27	317225	European	ebi-a-GCST90018798
Graves' disease	Sakaue S(2021)	458620	1678	456942	European	ebi-a-GCST90018847
Hashimoto thyroiditis	Sakaue S(2021)	395640	15654	379986	European	ebi-a-GCST90018855
Idiopathic thrombocytopenic purpura	Sakaue S(2021)	489424	675	488749	European	ebi-a-GCST90018865
Myasthenia gravis	Chia R(2022)	38243	1873	36370	European	ebi-a-GCST90093061
Pernicious anemia	Glanville KP(2021)	325629	1,555	324074	European	GCST90014450
Polymyalgia rheumatica	Backman JD(2021)	387460	2040	385420	European	GCST90084455
Rheumatic fever	Sakaue S(2021)	477240	390	476850	European	ebi-a-GCST90018913
Sarcoidosis	Sakaue S(2021)	486673	1718	484955	European	ebi-a-GCST90018918
Systemic sclerosis	López-Isac E(2019)	26679	9,095	17584	European	GCST009131
Wegener granulomatosis	Jiang L(2021)	456348	135	456213	European	GCST90044018
Adrenocortical insufficiency	Jiang L(2021)	456348	226	456122	European	GCST90043644
Exposure from FinnGen Consortium database (Release 9)
Exposure	First Author (Year)	Sample Size	N Cases	N Controls	Ethnicity	ID
Systemic lupus erythematosus	pre-publication	282150	1023	281127	European	SLE_FG
Rheumatoid arthritis	pre-publication	253417	12555	240862	European	M13_RHEUMA
Crohn's disease	pre-publication	361934	2007	359927	European	CHRONNAS
Ulcerative colitis	pre-publication	364454	4527	359927	European	ULCERNAS
Type 1 diabetes	pre-publication	317340	8967	308373	European	T1D_WIDE
Celiac disease	pre-publication	364745	3690	361055	European	K11_COELIAC
Psoriasis	pre-publication	373338	9267	364071	European	L12_PSORIASIS
Ankylosing spondylitis	pre-publication	273824	2860	270964	European	M13_ANKYLOSPON
Multiple sclerosis	pre-publication	376169	2182	373987	European	G6_MS
Primary biliary cholangitis (PBC)	pre-publication	281684	557	281127	European	CHIRBIL_PRIM
Asthma	pre-publication	231514	21392	210122	European	ASTHMA_NAS
Dermatitis and eczema	pre-publication	377277	40688	336589	European	L12_DERMATITISECZEMA
Amyotrophic lateral sclerosis	pre-publication	171150	483	170667	European	G6_ALS
Behcet's disease	pre-publication	392423	85	392338	European	M13_BEHCET
Graves disease	pre-publication	392423	2836	389587	European	E4_GRAVES_STRICT
Hashimoto thyroiditis	pre-publication	314995	40926	274069	European	E4_HYTHY_AI_STRICT
Idiopathic thrombocytopenic purpura	pre-publication	372314	810	371504	European	D3_ITP
Myasthenia gravis	pre-publication	374274	426	373848	European	G6_MYASTHENIA
Pernicious anemia	pre-publication	363879	3351	360528	European	D3_ANAEMIA_B12_DEF
Polymyalgia rheumatica	pre-publication	369034	3501	365533	European	M13_POLYMYALGIA
Rheumatic fever	pre-publication	377277	976	376301	European	I9_RHEUFEV
Sarcoidosis	pre-publication	375296	4041	371255	European	D3_SARCOIDOSIS
Systemic sclerosis	pre-publication	366152	619	365533	European	M13_SYSTSLCE
Wegener granulomatosis	pre-publication	365946	413	365533	European	M13_WEGENER
Adrenocortical insufficiency	pre-publication	362911	923	361988	European	E4_ADDISON
Outcome source
Traits	PMID	Cases	Controls	Female	Race	Web OR Consortium
Glioma	28346443	12488	18169	NA	European	GliomaScan Consortium
LGG	28346443	5820	18169	NA	European	GliomaScan Consortium
GBM	28346443	6183	18169	NA	European	GliomaScan Consortium
