# Supplementary material for: Comprehensive causal analysis between autoimmune diseases and glioma: A Mendelian randomization study
Source: Medicine (Baltimore). 2025 Mar 7;104(10):e41815. doi: 10.1097/MD.0000000000041815 (PMC11902947; doi:10.1097/MD.0000000000041815)
Supplement: Supplementary file 2 [file medi-104-e41815-s002.xlsx]

## Sheet: Table S2
Table S2 Instrumental variables for exposure from UKB
SNP	Gene	Effect Allele	Other Allele	EAF	BETA	SE	P
Systemic lupus erythematosus
rs6679677	PHTF1	A	C	NA	0.336472	0.0464854	4.55e-13
rs17849501	NCF2	T	C	NA	0.81093	0.0498642	1.81e-59
rs10912578	snoU13	G	A	NA	-0.24686	0.0309918	1.65e-15
rs78517564	SMG7	C	A	NA	-0.328504	0.0515759	1.9e-10
rs6671847	FCGR2A	A	G	NA	0.198851	0.0289651	6.64e-12
rs4661543	KAZN	G	T	NA	0.274437	0.0423755	9.4e-11
rs4916215	RP11-296O14.1	T	C	NA	0.223144	0.0339693	5.07e-11
rs268124	SPRED2	T	C	NA	0.18633	0.0323703	8.6e-09
rs34703115	SLC8A1-AS1	C	T	NA	-0.616186	0.104778	4.08e-09
rs10048743	IKZF2	T	G	NA	-0.231112	0.0412056	2.04e-08
rs10200680	KCNE4	T	C	NA	-0.248461	0.0424835	4.96e-09
rs4274624	STAT4	T	C	NA	-0.559616	0.0326791	9.73e-66
rs512681	LINC01956	A	C	NA	-0.301105	0.0421192	8.75e-13
rs2459611	STAT4	T	C	NA	0.261365	0.045245	7.62e-09
rs2573219	ECEL1P1	C	A	NA	0.587787	0.0429292	1.13e-42
rs13019891	IL1F10	T	G	NA	-0.562119	0.0290336	1.65e-83
rs1464446	SIAH2	T	G	NA	-0.328504	0.0401497	2.79e-16
rs9852014	MRPL3	G	A	NA	0.620577	0.0492727	2.26e-36
rs13136219	BANK1	T	C	NA	-0.174353	0.027787	3.5e-10
rs1078324	PPARGC1B	A	C	NA	-0.71335	0.0781665	7.11e-20
rs4388254	CTB-1I21.1	T	C	NA	0.378436	0.0603977	3.71e-10
rs2431697	CTC-207P7.1	C	T	NA	-0.223144	0.0292964	2.6e-14
rs6889239	TNIP1	C	T	NA	0.277632	0.03174	2.19e-18
rs9265290	HLA-B	C	A	NA	0.277632	0.0384304	5.04e-13
rs204899	TNXB	T	C	NA	-0.274437	0.0487709	1.83e-08
rs58721818	AL356739.1	T	C	NA	0.65752	0.0755941	3.38e-18
rs77795650	TBC1D22B	A	G	NA	-0.562119	0.0974652	8.05e-09
rs150180633	TBC1D22B	T	C	NA	0.928219	0.0689573	2.66e-41
rs3128929	COL11A2P1	T	C	NA	0.198851	0.0338103	4.07e-09
rs501480	LINC00336	C	T	NA	0.198851	0.0296764	2.07e-11
rs9461633	HCG20	G	A	NA	-0.235722	0.0362595	7.98e-11
rs7752538	TBC1D22B	A	G	NA	0.336472	0.0590694	1.22e-08
rs389884	STK19	G	A	NA	0.928219	0.0432319	2.92e-102
rs114012503	TBC1D22B	G	A	NA	0.41211	0.0385365	1.09e-26
rs2299851	MSH5	A	G	NA	-0.415515	0.0531931	5.65e-15
rs190437864	TBC1D22B	G	A	NA	-0.287682	0.0420301	7.66e-12
rs74778143	TBC1D22B	C	T	NA	-0.314711	0.0437057	5.99e-13
rs12055602	HLA-DQB1	C	T	NA	0.802002	0.0429792	1.04e-77
rs45527431	ABT1	G	A	NA	0.587787	0.0499459	5.68e-32
rs116191291	TBC1D22B	T	C	NA	-0.400478	0.032959	5.68e-34
rs41263824	HLA-DQB1	A	G	NA	-0.385662	0.0371039	2.64e-25
rs7768653	ATG5	T	C	NA	-0.207014	0.0296891	3.11e-12
rs35000415	IRF5	T	C	NA	0.587787	0.041539	1.86e-45
rs7823055	RP1	T	G	NA	-0.350657	0.0286208	1.64e-34
rs7386188	PSAT1P1	G	T	NA	0.494296	0.0865089	1.1e-08
rs7097397	WDFY4	A	G	NA	-0.18633	0.0287118	8.6e-11
rs7899626	ARID5B	T	C	NA	0.182322	0.0332532	4.19e-08
rs58688157	CDHR5	G	A	NA	-0.223144	0.0335647	2.97e-11
rs353608	AL356215.1	G	A	NA	0.18633	0.0280198	2.93e-11
rs73050535	RP11-429A20.3	T	C	NA	-0.71335	0.124134	9.11e-09
rs597808	ATXN2	G	A	NA	-0.162519	0.0294736	3.51e-08
rs1143679	ITGAM	A	G	NA	0.582216	0.0399866	5.03e-48
rs13332649	LINC02132	G	A	NA	-0.314711	0.0375683	5.43e-17
rs143123127	IKZF3	A	G	NA	0.470004	0.0840342	2.23e-08
rs35251378	TYK2	A	G	NA	-0.235722	0.0324266	3.61e-13
rs73068668	PPP6R1	A	G	NA	-0.314711	0.0574903	4.4e-08
rs3747093	CCDC116	A	G	NA	0.262364	0.0345055	2.88e-14
Rheumatoid arthritis
rs144800424	PADI2	T	C	0.3663	0.0959	0.0144	2.52e-11
rs28411352	MTF1	T	C	0.1803	0.0914	0.0136	1.66e-11
rs1234313	TNFSF4	G	A	0.6075	0.0797	0.0133	1.9e-09
rs10911902	PTGS2	T	C	0.1246	-0.0847	0.0152	2.36e-08
rs11265409	SLAMF6	T	C	0.0641	0.2064	0.0321	1.2e-10
rs6681482	RP11-296O14.1	A	G	0.1186	-0.0903	0.0155	6.01e-09
rs2258734	TNFRSF14	A	G	0.2989	-0.0921	0.0123	6.04e-14
rs2301888	PADI4	A	G	0.3847	-0.1282	0.0121	3.75e-26
rs6679677	PHTF1	A	C	0.0563	0.591	0.023	1.41e-145
rs12117799	RSBN1	T	C	0.0922	-0.1391	0.0207	1.99e-11
rs12126142	IL6R	A	G	0.2969	-0.0751	0.0116	1.01e-10
rs3761959	FCRL3	T	C	0.3069	0.0744	0.0115	9.64e-11
rs28421442	TET3	A	T	0.1569	-0.1234	0.0214	7.86e-09
rs11889341	STAT4	T	C	0.2112	0.1466	0.0129	4.32e-30
rs3087243	CTLA4	A	G	0.226	-0.1261	0.0124	3.32e-24
rs11123811	AFF3	C	T	0.6512	-0.0995	0.0114	2.01e-18
rs1858037	SPRED2	A	T	0.4074	-0.1012	0.0131	1.14e-14
rs1355208	LBH	G	A	0.6377	0.0818	0.0119	6.77e-12
rs12466919	LINC01185	T	C	0.1733	0.1025	0.0152	1.59e-11
rs3806624	EOMES	G	A	0.7654	0.0863	0.0131	3.94e-11
rs4602367	PLCL2	G	A	0.6972	0.075	0.0117	1.76e-10
rs34046593	RP11-324H7.1	A	G	0.1573	0.1422	0.017	7.17e-17
rs13103285	TAPT1-AS1	T	C	0.4018	0.0989	0.0131	4.29e-14
rs2918392	DAP	C	T	0.6939	0.0668	0.0122	4.62e-08
rs244685	CTB-1I21.1	G	T	0.7884	-0.089	0.0144	6.04e-10
rs7731626	ANKRD55	A	G	0.1669	-0.1956	0.0184	1.94e-26
rs112468836	ZFP57	A	G	0.1287	-0.1364	0.0235	6.18e-09
rs3177747	HLA-B	A	G	0.0993	0.4685	0.0223	5.94e-98
rs114032730	TBC1D22B	A	G	0.0168	0.3034	0.0423	7.82e-13
rs9784858	XXbac-BPG246D15.9	C	G	0.353	0.2222	0.0178	1e-35
rs76153210	AARS2	T	C	0.2047	0.1597	0.0205	6.83e-15
rs9296059	TBC1D22B	C	A	0.3897	0.1518	0.0235	1.04e-10
rs181997	HLA-DMB	A	G	0.1607	-0.1764	0.0139	1.08e-36
rs3130379	HCG19P	C	T	0.899	0.2078	0.0165	2.64e-36
rs3128927	COL11A2P1	T	C	0.1453	-0.2783	0.0144	1.2e-82
rs78523698	LINC01012	C	T	0.1723	-0.2436	0.0265	3.32e-20
rs2734961	TBC1D22B	T	C	0.3724	0.1426	0.0198	6.14e-13
rs184648988	TBC1D22B	C	G	0.1992	-0.2653	0.022	1.75e-33
rs909267	VARS	C	T	0.3027	-0.3857	0.023	5.93e-63
rs34673422	C6orf10	C	A	0.2932	0.8472	0.0428	2.69e-87
rs7760906	CARMIL1	A	C	0.6172	-0.0888	0.0152	5.39e-09
rs554448175	HIST1H3C	G	A	0.04	-0.3291	0.0584	1.75e-08
rs9405192	RP11-157J24.2	A	G	0.3995	-0.089	0.0137	9.26e-11
rs2281830	IP6K3	A	G	0.3942	0.1708	0.0125	2.06e-42
rs141943201	HCG22	G	A	0.125	-0.4527	0.0357	7.15e-37
rs116311752	VWA7	A	G	0.0122	0.6273	0.0477	1.86e-39
rs62422878	ATG5	T	C	0.0879	0.1037	0.0176	3.57e-09
rs62394491	SLC17A2	T	C	0.5898	0.1059	0.0168	2.77e-10
rs4476815	ZFP57	C	G	0.1284	-0.3025	0.0368	1.92e-16
rs3094099	DHX16	C	T	0.2971	-0.1907	0.0181	6.45e-26
rs41308311	PRRC2A	A	G	0.0104	-0.7681	0.076	5.15e-24
rs7754218	ITPR3	T	C	0.5933	-0.1669	0.0156	1.38e-26
rs3998109	TBC1D22B	A	G	0.1708	-0.0848	0.0146	6.68e-09
rs7748243	RP11-240M16.1	T	C	0.2291	0.0674	0.0124	4.95e-08
rs7749323	AL356739.1	A	G	0.0461	0.2835	0.0253	3.47e-29
rs12530098	RP1-130G2.1	T	C	0.1223	0.1382	0.0204	1.35e-11
rs79774308	CARMIL1	G	A	0.1225	-0.2301	0.0388	2.91e-09
rs9271365	TBC1D22B	G	T	0.5857	0.4888	0.0128	1e-200
rs566299787	TBC1D22B	A	C	0.0406	0.3986	0.0661	1.64e-09
rs538981518	TBC1D22B	T	C	0.0798	0.4052	0.0465	3.03e-18
rs4713777	RPS10-NUDT3	A	G	0.5022	0.1172	0.0161	3.46e-13
rs59846247	DDR1	C	G	0.146	0.1679	0.0307	4.54e-08
rs916287	ETV7	C	G	0.9395	0.1426	0.0229	4.52e-10
rs564419538	CYP21A2	C	G	0.2408	0.3801	0.022	5.39e-67
rs1571878	CCR6	T	C	0.3952	-0.1539	0.0116	4.13e-40
rs212389	RP1-111C20.3	A	G	0.4297	0.1058	0.0147	6.66e-13
rs9258206	HLA-F	A	G	0.1453	-0.2167	0.021	5.13e-25
rs16898870	CCHCR1	C	T	0.486	-0.2444	0.0371	4.72e-11
rs75187621	HLA-B	G	A	0.2325	-0.1378	0.0201	6.41e-12
rs9272050	HLA-DQA1	A	G	0.3827	-0.5091	0.0144	1e-200
rs138853678	HLA-DPA3	C	G	0.3965	-0.2628	0.0368	9.81e-13
rs60645096	TRIM38	T	C	0.1049	-0.1985	0.0284	2.95e-12
rs76739100	NOTCH4	A	G	0.0414	0.3241	0.0277	1.6e-31
rs566368073	XXbac-BPG154L12.4	A	G	0.1081	0.9152	0.0254	1e-200
rs12192620	MTCO3P1	A	G	0.5425	0.4313	0.0173	8.99e-138
rs1265100	PSORS1C1	G	A	0.4327	0.2166	0.0134	5.66e-59
rs115607256	MICB	A	G	0.0097	-0.8528	0.1152	1.32e-13
rs5020946	TBC1D22B	T	G	0.4122	0.6519	0.0169	1e-200
rs56042736	TBC1D22B	G	A	0.4165	-0.1947	0.0213	5.4e-20
rs114744895	C6orf106	C	A	0.1654	-0.2926	0.0512	1.11e-08
rs1362076	UBDP1	T	G	0.092	-0.3749	0.0291	5.74e-38
rs552715904	HCP5	G	C	0.0267	0.7138	0.0338	3.61e-99
rs568714801	HLA-DRB1	G	T	0.0394	-1.0239	0.1106	2.01e-20
rs12660244	HLA-DRB6	A	G	0.1313	-0.6182	0.0518	8.22e-33
rs2233424	TMEM151B	T	C	0.1933	0.1964	0.0187	6.49e-26
rs1014779	TAPBP	A	G	0.2821	0.1298	0.0118	2.78e-28
rs740122	JAZF1	A	G	0.4193	-0.0782	0.0134	5.37e-09
rs3757387	IRF5	C	T	0.5585	0.1236	0.0137	1.87e-19
rs42034	CDK6	G	A	0.465	0.0871	0.0153	1.28e-08
rs117026326	GTF2I	T	C	0.1113	0.381	0.0424	2.45e-19
rs4717901	GTF2IRD1	C	A	0.1939	0.249	0.0349	9.52e-13
rs9693589	BLK	A	G	0.4006	0.1127	0.0128	1.5e-18
rs10435844	TRAF1	T	G	0.4942	-0.0784	0.0121	9.73e-11
rs11574914	CCL21	A	G	0.1513	0.1153	0.0149	9.92e-15
rs1538981	AL359546.1	T	C	0.3568	0.0671	0.0114	4.42e-09
rs71508903	ARID5B	T	C	0.1689	0.1487	0.0143	3.13e-25
rs79521532	RP11-120C12.3	G	A	0.8924	-0.1938	0.0287	1.51e-11
rs502919	PRKCQ	C	T	0.4349	0.0829	0.0134	6.17e-10
rs2275806	GATA3	A	G	0.4361	-0.0725	0.0122	2.51e-09
rs7097397	WDFY4	A	G	0.4	-0.0847	0.012	1.42e-12
rs3134883	IL2RA	A	G	0.2065	0.0991	0.0125	1.98e-15
rs947474	RP11-563J2.3	A	G	0.5802	0.0948	0.0162	5.24e-09
rs73013527	RP11-744N12.3	T	C	0.2606	-0.0803	0.0128	3.81e-10
rs12795702	LINC02098	G	A	0.5163	-0.0845	0.0144	4.09e-09
rs4409785	RP11-338H14.1	C	T	0.4338	0.0982	0.017	7.85e-09
rs660442	GPR137	A	G	0.0936	-0.1067	0.0175	1.11e-09
rs6589684	AP002954.4	A	G	0.1186	-0.1122	0.0153	2.29e-13
rs34502849	ARAP1	A	G	0.2473	-0.0851	0.014	1.07e-09
rs9943599	SWAP70	T	C	0.3545	0.083	0.0131	2.7e-10
rs4963581	RP11-615I16.1	A	G	0.5109	0.0856	0.0156	3.75e-08
rs4622308	ERBB3	T	C	0.4615	0.0878	0.0125	2.21e-12
rs9532434	COG6	C	T	0.7956	0.114	0.0126	1.94e-19
rs2841275	PLD4	C	A	0.6245	0.1617	0.0179	1.71e-19
rs1950897	RAD51B	T	C	0.5178	0.1069	0.0144	1.02e-13
rs59117977	AHNAK2	T	C	0.2589	-0.1492	0.0203	1.78e-13
rs3825568	ZFP36L1	T	C	0.4254	0.0812	0.0118	6.1e-12
rs7170107	AC009677.1	T	C	0.1214	0.1366	0.0158	6.11e-18
rs60726493	IQGAP1	T	C	0.3238	0.0852	0.0138	6.67e-10
rs8032939	RASGRP1	C	T	0.6126	0.1244	0.0123	4.47e-24
rs114556512	PRKCB	A	G	0.3758	-0.0962	0.0174	3.41e-08
rs12918327	ZNF689	T	C	0.1118	0.0867	0.0157	3.04e-08
rs9927316	RP11-542M13.2	G	C	0.2837	0.0906	0.0136	2.3e-11
rs7206670	TXNDC11	T	G	0.3852	0.0701	0.0119	4.14e-09
rs59716545	ZPBP2	G	T	0.5424	0.0759	0.012	2.68e-10
rs2847297	PTPN2	G	A	0.5197	0.0903	0.0119	2.65e-14
rs1883832	CD40	C	T	0.7483	0.1052	0.0127	1.13e-16
rs6011186	-	T	C	0.3342	-0.1074	0.0171	3.19e-10
rs78434076	DNMT3L	G	C	0.2531	0.109	0.0176	6.24e-10
rs8126756	IFNGR2	C	T	0.5461	-0.0823	0.0137	1.81e-09
rs1893592	UBASH3A	C	A	0.4611	-0.0976	0.0132	1.48e-13
rs8133843	RUNX1	A	G	0.4104	0.0769	0.0118	8.78e-11
rs2075877	AIRE	A	G	0.3597	0.1058	0.0183	7.99e-09
rs5754104	UBE2L3	A	G	0.2317	0.0891	0.0139	1.36e-10
rs2069235	SYNGR1	A	G	0.3771	0.1296	0.014	1.69e-20
Crohn's disease
rs12041056	IL23R	T	C	0.4118	0.108401	0.0121101	3.51237e-19
rs12131796	C1orf106	A	G	0.2804	-0.149913	0.0137993	1.71396e-27
rs2488401	DENND1B	T	C	0.204	0.12051	0.0146647	2.07491e-16
rs3024505	IL10	A	G	0.1573	0.165311	0.0159634	3.94548e-25
rs36016881	PARK7	G	A	0.1754	-0.108961	0.0170379	1.60313e-10
rs2641348	ADAM30	G	A	0.1077	-0.121336	0.0198422	9.65162e-10
rs2476601	PTPN22	G	A	0.90234	0.18506	0.0219839	3.83089e-17
rs10798069	PLA2G4A	T	G	0.4925	-0.070387	0.0119822	4.24717e-09
rs11264426	ARHGEF2	G	T	0.7508	-0.0887364	0.0138532	1.49913e-10
rs7517847	IL23R	G	T	0.4352	-0.335814	0.0124758	1.37721e-159
rs4655709	SERBP1	A	G	0.7377	0.120759	0.0138222	2.4027e-18
rs17391694	RNFT1P2	T	C	0.1226	-0.119051	0.0199954	2.61818e-09
rs12411259	RP1-15D23.2	A	G	0.2401	0.134364	0.0137443	1.42758e-22
rs76181804	PTPRC	G	A	0.1065	0.124489	0.0193047	1.12863e-10
rs10800309	FCGR2A	G	A	0.6578	-0.0904086	0.0126389	8.47813e-13
rs13407913	ADCY3	G	A	0.4306	0.114508	0.0119519	9.63607e-22
rs2006788	DNMT3A	G	T	0.3106	0.0893882	0.0131764	1.1695e-11
rs780094	GCKR	C	T	0.6051	-0.116483	0.0120611	4.55722e-22
rs35320439	GAL3ST2	C	T	0.3104	0.0840555	0.0137546	9.89464e-10
rs6740462	AC074391.1	A	C	0.7378	0.099737	0.0141387	1.7362e-12
rs6738490	ATG16L1	C	T	0.5274	0.226164	0.0120892	4.25794e-78
rs77981966	THADA	T	C	0.07271	0.182656	0.0222451	2.1923e-16
rs6738394	ARPC2	A	G	0.4519	0.0777406	0.011991	8.97635e-11
rs11679753	RP11-642D6.1	G	A	0.6168	-0.0824949	0.0125289	4.56878e-11
rs1946410	SP140	T	C	0.1893	0.132761	0.0151227	1.65006e-18
rs925255	FOSL2	T	C	0.4517	-0.100044	0.0120586	1.07226e-16
rs11691685	TEX41	G	A	0.08024	-0.157687	0.0233162	1.35176e-11
rs1517352	STAT4	C	A	0.6048	0.0800097	0.0124517	1.31362e-10
rs7608910	PUS10	G	A	0.3909	0.120609	0.0121405	2.94917e-23
rs6738825	PLCL1	G	A	0.5125	-0.0747667	0.0118565	2.86378e-10
rs13001325	IL1RL1	T	C	0.3757	-0.122687	0.0125708	1.67687e-22
rs11713774	SATB1-AS1	C	T	0.1427	0.132662	0.0171654	1.08868e-14
rs7633840	-	C	T	0.8913	-0.11083	0.0186598	2.85878e-09
rs3197999	MST1	A	G	0.2812	0.155114	0.0128775	2.05211e-33
rs974801	TET2	G	A	0.3799	-0.0699649	0.0122956	1.26853e-08
rs7438704	SLAIN2	G	A	0.6435	0.0839019	0.0126601	3.41979e-11
rs13109404	BANK1	G	T	0.06362	0.183131	0.0236023	8.55658e-15
rs6827756	KIAA1109	C	T	0.6251	-0.0789645	0.0125632	3.27002e-10
rs1896707	IRGM	T	C	0.08264	0.277596	0.0196734	3.287e-45
rs7711427	RP11-386E5.1	C	A	0.613	0.24803	0.0124713	5.16535e-88
rs6556417	AC008697.1	G	A	0.8404	0.155097	0.0172125	2.04644e-19
rs4976646	RGS14	C	T	0.3415	0.0696441	0.0126255	3.46513e-08
rs71624119	ANKRD55	A	G	0.2422	-0.0923221	0.0149485	6.574e-10
rs56163845	CPEB4	G	A	0.3096	-0.091908	0.0134853	9.3994e-12
rs10055349	RP11-357F12.1	A	G	0.2189	0.155693	0.0141784	4.71846e-28
rs16870166	TTC33	A	G	0.05043	0.148763	0.0262	1.36292e-08
rs34804116	RP11-60A8.1	A	C	0.3867	-0.0939086	0.0126747	1.27145e-13
rs56167332	AC008697.1	A	C	0.3375	0.170568	0.0126611	2.28929e-41
rs1363907	ERAP2	A	G	0.4212	0.102575	0.0125984	3.89135e-16
rs3776414	DAP	G	T	0.3756	0.0888353	0.012297	5.04313e-13
rs1567009	LINC00603	A	G	0.5834	0.10497	0.0122299	9.23634e-18
rs395157	OSMR	T	C	0.4842	0.0981419	0.0119652	2.35885e-16
rs17622378	C5orf56	G	A	0.4186	0.190197	0.0120781	7.17133e-56
rs4703855	JMY	T	C	0.2998	-0.073261	0.0132248	3.03054e-08
rs181826	NDFIP1	A	C	0.6266	0.0995948	0.0127047	4.53419e-15
rs12194548	THEMIS	G	A	0.1611	-0.0929053	0.0169973	4.60585e-08
rs367254	TRAF3IP2	A	C	0.6217	-0.0793158	0.012801	5.79002e-10
rs13204048	SLC22A23	C	T	0.388	-0.0684711	0.0123418	2.89141e-08
rs6456426	ZFP57	A	C	0.4984	-0.0991795	0.0119962	1.3671e-16
rs7775228	TBC1D22B	C	T	0.1244	0.151327	0.0176028	8.20163e-18
rs438475	NOTCH4	A	G	0.1322	0.159076	0.0172814	3.41507e-20
rs6908425	CDKAL1	C	T	0.7843	0.103988	0.0150464	4.80839e-12
rs3130186	HLA-DPB1	T	C	0.2396	0.0851897	0.0143868	3.19227e-09
rs212388	RP1-111C20.3	T	C	0.6043	-0.102377	0.0124319	1.79515e-16
rs3094035	TBC1D22B	T	G	0.1139	-0.138692	0.021357	8.35988e-11
rs1267501	RP11-146I2.1	C	T	0.8106	0.0871787	0.0151984	9.69059e-09
rs9264942	HLA-B	C	T	0.3529	0.150794	0.0128298	6.77798e-32
rs7758080	TAB2	G	A	0.2694	0.0760936	0.0131548	7.27327e-09
rs116675765	AL669914.1	T	C	0.03182	-0.248052	0.040334	7.75158e-10
rs9491892	RP11-394G3.2	G	T	0.1496	0.137869	0.0163762	3.80102e-17
rs7773324	RP11-157J24.2	A	G	0.6002	0.078744	0.012909	1.06106e-09
rs6915823	TRIM31	T	C	0.03603	0.172298	0.0304057	1.4564e-08
rs449242	TBC1D22B	G	T	0.3296	0.0717765	0.0130592	3.87998e-08
rs11152949	RP11-282C5.1	G	A	0.3195	0.133849	0.0128549	2.17921e-25
rs9494844	AL356739.1	A	C	0.2519	-0.088944	0.0142376	4.18071e-10
rs4151651	XXbac-BPG116M5.17	A	G	0.03464	0.261502	0.0314783	9.78588e-17
rs2230365	NFKBIL1	T	C	0.1528	0.106798	0.0160696	3.01231e-11
rs9457247	RP1-167A14.2	T	C	0.5398	0.123663	0.0124045	2.07922e-23
rs1847472	BACH2	A	C	0.3421	-0.0853854	0.0132299	1.08971e-10
rs12718244	C7orf72	A	G	0.4081	0.0800684	0.0121633	4.61743e-11
rs2538470	RP5-958B11.2	G	A	0.6378	-0.0749643	0.0122847	1.04597e-09
rs10276381	JAZF1	T	C	0.1089	0.115945	0.0187862	6.75056e-10
rs3801810	SKAP2	A	G	0.2337	0.105079	0.01402	6.63285e-14
rs76546301	RNU6-1091P	A	G	0.01822	0.225343	0.0392973	9.79016e-09
rs2395022	SMURF1	C	A	0.95885	-0.177152	0.0281553	3.1348e-10
rs4917129	AC020743.4	C	T	0.5957	0.095255	0.0124591	2.08305e-14
rs921720	RP11-136O12.2	G	A	0.6188	0.118254	0.0123632	1.12254e-21
rs7015630	SCb-64M4.1	C	T	0.2657	-0.0842498	0.0137523	8.99974e-10
rs6651252	LINC00824	C	T	0.13	-0.149029	0.0183017	3.86011e-16
rs3812609	NOTCH1	T	C	0.1707	-0.0938357	0.0169253	2.95468e-08
rs7848647	TNFSF15	C	T	0.6746	0.141308	0.0129961	1.54846e-27
rs76606004	TNFSF8	T	C	0.01083	0.302673	0.0519816	5.79069e-09
rs10758669	JAK2	A	C	0.6504	-0.14975	0.012299	4.18504e-34
rs11793497	SNAPC4	G	A	0.423	0.168922	0.0121801	9.80393e-44
rs61839660	IL2RA	T	C	0.08983	0.148159	0.0203346	3.19227e-13
rs16917597	ZNF365	A	G	0.02092	-0.26223	0.0460143	1.20595e-08
rs10748781	-	A	C	0.5733	-0.183963	0.0121813	1.57e-51
rs224140	ALDH7A1P4	T	C	0.07407	-0.132478	0.0236743	2.19548e-08
rs34779708	CREM	G	T	0.3512	0.134457	0.0123872	1.89714e-27
rs7097656	TSPAN14	C	T	0.7965	0.132059	0.0152106	3.88776e-18
rs2153283	IPMK	A	C	0.217	-0.108804	0.0155227	2.39497e-12
rs2227551	PLAU	T	G	0.7288	0.0994456	0.0137489	4.72389e-13
rs12766391	ZNF365	A	G	0.3906	0.18718	0.0122458	9.59401e-53
rs41295117	RBM17	C	T	0.1666	-0.112901	0.0174106	8.89611e-11
rs1250573	ZMIZ1	A	G	0.3155	-0.141693	0.0134477	5.85733e-26
rs303429	MAP3K8	T	C	0.5997	0.0762756	0.0124275	8.37568e-10
rs12796489	CARS	A	C	0.02286	-0.79177	0.0526931	4.95564e-51
rs102275	TMEM258	C	T	0.3394	0.0903198	0.012447	3.97741e-13
rs568617	FIBP	T	C	0.1883	0.0851049	0.0151025	1.74908e-08
rs11236797	RP11-672A2.7	A	C	0.4444	0.180737	0.0120572	8.53886e-51
rs559928	RPS6KA4	C	T	0.8128	0.099124	0.0158237	3.74524e-10
rs34787213	CD6	T	C	0.1401	-0.14973	0.0183059	2.85496e-16
rs28999107	LTBR	T	G	0.4387	0.0856594	0.0126539	1.2933e-11
rs11175963	LRRK2	T	C	0.07155	-0.157847	0.0240031	4.83059e-11
rs7969592	IFNG-AS1	G	A	0.4746	-0.0731898	0.011991	1.03612e-09
rs3184504	SH2B3	C	T	0.5074	-0.067651	0.0119969	1.71017e-08
rs76906269	LRRK2	G	A	0.01883	0.394341	0.0370279	1.74703e-26
rs4767956	SLC2A13	G	A	0.3875	-0.0769499	0.0123253	4.28558e-10
rs61959448	RP11-413N19.2	A	G	0.1506	0.107254	0.0167444	1.49982e-10
rs9554587	UBAC2	G	A	0.2242	-0.0951561	0.0146501	8.28896e-11
rs915286	LINC00598	A	G	0.5488	0.066645	0.0119709	2.5875e-08
rs6561151	LINC00284	A	G	0.2235	0.147148	0.0142318	4.6752e-25
rs11159833	GPR65	T	C	0.08681	0.155227	0.0207601	7.59277e-14
rs1569328	FOS	T	C	0.1702	-0.109215	0.0167191	6.47441e-11
rs17293632	SMAD3	T	C	0.2364	0.128384	0.0139602	3.69828e-20
rs72727394	RASGRP1	T	C	0.2007	0.103233	0.0149661	5.28202e-12
rs7194886	NOD2	T	C	0.4357	-0.226986	0.0121749	1.4184e-77
rs7195296	SNN	C	A	0.2692	-0.0921337	0.0138136	2.56212e-11
rs2270395	LINC02168	T	C	0.7616	0.124328	0.0144786	8.92689e-18
rs11117431	RP11-542M13.2	G	A	0.1978	-0.14927	0.0164404	1.09094e-19
rs1990684	LINC02178	T	C	0.1095	-0.118206	0.0198223	2.47229e-09
rs1528602	LINC02127	C	T	0.262	-0.116122	0.0136431	1.7183e-17
rs1486418	LINC02127	A	G	0.2773	0.0750037	0.0134086	2.2227e-08
rs4643314	BRD7	T	C	0.4978	0.124719	0.0118853	9.25337e-26
rs1990623	RP11-21B23.3	G	A	0.1543	0.203737	0.0157939	4.51648e-38
rs26528	IL27	C	T	0.4576	0.119845	0.0122466	1.2933e-22
rs2058813	HEATR3	C	T	0.8097	-0.115107	0.0147658	6.418e-15
rs1646019	RMI2	T	C	0.303	-0.111379	0.013383	8.61787e-17
rs4795397	IKZF3	G	A	0.4713	0.132338	0.0120311	3.83619e-28
rs3853824	C17orf67	C	T	0.6385	0.0813612	0.0126283	1.17319e-10
rs1292053	TUBD1	G	A	0.442	0.0911854	0.0118917	1.74703e-14
rs9889296	AC005549.3	A	G	0.2723	-0.143097	0.0137815	2.95665e-25
rs2945412	KSR1	A	G	0.5866	0.113034	0.0123195	4.50609e-20
rs12949918	STAT3	C	T	0.4185	-0.104177	0.0123587	3.47376e-17
rs2847278	RP11-973H7.1	T	C	0.841	-0.167426	0.0159039	6.46398e-26
rs7236492	NFATC1	T	C	0.1537	-0.0996611	0.017342	9.09452e-09
rs4802307	PPP5C	T	G	0.3006	-0.0898372	0.0131707	9.04066e-12
rs35164067	CDC37	A	G	0.2039	-0.143373	0.015563	3.18787e-20
rs640466	LSM14A	C	T	0.3739	-0.0758092	0.0124963	1.30704e-09
rs752508	SBNO2	A	G	0.2833	0.10662	0.0137249	7.95243e-15
rs12720356	TYK2	C	A	0.08572	0.143323	0.0216215	3.38532e-11
rs2024092	SBNO2	A	G	0.2162	0.147664	0.0143378	7.12525e-25
rs516246	FUT2	T	C	0.4652	0.114576	0.0123121	1.3277e-20
rs17694108	SLC7A10	A	G	0.2797	0.0795895	0.0134523	3.29018e-09
rs6111031	SIRPB3P	T	C	0.1591	-0.282366	0.018121	9.60727e-55
rs6062496	TNFRSF6B	A	G	0.5694	0.120078	0.0124099	3.81593e-22
rs2143606	OSER1	G	A	0.4686	-0.0742459	0.0120964	8.36412e-10
rs259964	ZNF831	G	A	0.5414	-0.0713342	0.0119064	2.08238e-09
rs6074022	LINC01754	T	C	0.7497	-0.0963211	0.0137745	2.6965e-12
rs1297258	AJ006998.2	T	C	0.4249	-0.127246	0.0122169	2.10523e-25
rs2284553	IFNGR2	G	A	0.5904	0.103192	0.0123247	5.626e-17
rs8127691	-	C	T	0.6132	-0.123357	0.0121887	4.4761e-24
rs2836878	PCP4	A	G	0.2727	-0.10859	0.0138558	4.60893e-15
rs727563	ACO2	T	C	0.7973	-0.0921252	0.014461	1.88274e-10
rs2283789	UBE2L3	G	T	0.1997	0.106977	0.0148079	5.03501e-13
rs714027	HORMAD2	G	A	0.5461	-0.0894647	0.0123006	3.51075e-13
rs2413583	AL031590.1	T	C	0.1654	-0.210407	0.0168361	7.72147e-36
Ulcerative colitis
rs10799838	RNF186	C	T	0.7693	-0.128941	0.0143687	2.87e-19
rs3806308	RNF186	T	C	0.3783	-0.169763	0.0129985	5.56e-39
rs6700241	HSPA6	G	A	0.2154	0.0867725	0.0155294	2.3e-08
rs59655222	C1orf106	C	T	0.2809	-0.166889	0.0143787	3.81e-31
rs35223180	RP11-431K24.1	T	G	0.1791	-0.141003	0.0175766	1.04e-15
rs11578752	ITLN1	T	C	0.665	0.0816413	0.0136772	2.39e-09
rs1801274	FCGR2A	G	A	0.4958	-0.170896	0.012653	1.43e-41
rs34920465	RP11-415K20.2	G	A	0.1653	-0.128984	0.0175699	2.12e-13
rs4845604	RORC	A	G	0.1483	-0.163695	0.0185697	1.2e-18
rs2816958	NR5A2	G	A	0.8852	0.180824	0.0204998	1.14e-18
rs12142199	INTS11	A	G	0.8026	-0.0983383	0.0159317	6.72e-10
rs10910092	TNFRSF14	G	A	0.4676	-0.0863506	0.0127821	1.42e-11
rs6426833	RP11-91K11.2	A	G	0.536	0.232387	0.0125836	3.77e-76
rs7547569	RNU4ATAC4P	C	T	0.06675	-0.495701	0.0291648	8.71e-65
rs2488401	DENND1B	T	C	0.204	0.0931614	0.0152933	1.12e-09
rs10494343	VANGL2	C	T	0.2067	0.0860299	0.0152478	1.68e-08
rs3024493	IL10	A	C	0.1572	0.226278	0.0163471	1.42e-43
rs4845140	IL19	T	C	0.04118	-0.245655	0.0341428	6.25e-13
rs4676410	GPR35	A	G	0.2038	0.142022	0.0157426	1.85e-19
rs13430791	THADA	A	G	0.1202	0.105886	0.0186614	1.39e-08
rs7608910	PUS10	G	A	0.3909	0.127099	0.0126851	1.25e-23
rs10460566	DNMT3A	A	G	0.7611	-0.0817673	0.0144699	1.6e-08
rs1405108	AC018717.1	A	C	0.6642	-0.081986	0.0132359	5.86e-10
rs1990760	IFIH1	T	C	0.6085	-0.0855732	0.0134145	1.78e-10
rs1517352	STAT4	C	A	0.6048	0.0777839	0.0129859	2.1e-09
rs4973341	NEU2	T	C	0.6627	0.073473	0.0131405	2.25e-08
rs9941524	AC019330.1	G	A	0.4559	0.0977156	0.0127881	2.15e-14
rs11676348	SERPINE2	T	C	0.4763	0.0744362	0.0124232	2.08e-09
rs10185424	IL1R2	G	T	0.5396	-0.0965995	0.0125621	1.47e-14
rs7633840	-	C	T	0.8913	-0.143959	0.0194217	1.24e-13
rs9836291	BSN	A	G	0.2878	0.170257	0.0132458	8.2e-38
rs1001007	RP11-24F11.2	G	A	0.5941	0.0757873	0.0133356	1.32e-08
rs10010325	TET2	A	C	0.4955	-0.0829728	0.0123956	2.18e-11
rs13136827	KIAA1109	C	T	0.1622	-0.111814	0.0176452	2.35e-10
rs3774937	NFKB1	C	T	0.3257	0.099276	0.0131621	4.61e-14
rs2070729	IRF1	A	C	0.4382	-0.0827543	0.0125695	4.59e-11
rs4976646	RGS14	C	T	0.3415	0.0787748	0.0132165	2.52e-09
rs56167332	AC008697.1	A	C	0.3375	0.141368	0.0131737	7.27e-27
rs272882	SLC22A4	T	G	0.6733	0.145856	0.0138588	6.67e-26
rs395157	OSMR	T	C	0.4842	0.0853513	0.0125049	8.77e-12
rs6556417	AC008697.1	G	A	0.8404	0.117566	0.0176877	3e-11
rs3776414	DAP	G	T	0.3756	0.0704798	0.0128464	4.1e-08
rs254562	C5orf66	G	A	0.4051	0.0795724	0.0126132	2.81e-10
rs17800987	ZNF300P1	G	A	0.08554	0.124241	0.021537	7.99e-09
rs7711427	RP11-386E5.1	C	A	0.613	0.088938	0.0127983	3.67e-12
rs411326	TBC1D22B	T	C	0.2593	-0.166985	0.0156115	1.06e-26
rs34659678	TRAF3IP2	T	C	0.05734	0.209947	0.0250948	5.95e-17
rs130067	CCHCR1	G	T	0.1999	-0.129831	0.0163557	2.05e-15
rs17190351	RNU6-1133P	A	G	0.02636	0.2718	0.0402399	1.43e-11
rs79823250	ATG5	T	C	0.1318	0.102964	0.0181939	1.52e-08
rs9272105	HLA-DQA1	A	G	0.541	0.129187	0.0129126	1.45e-23
rs9368696	LST1	A	G	0.02218	0.248094	0.038233	8.64e-11
rs9271255	TBC1D22B	T	C	0.732	-0.284959	0.013809	1.31e-94
rs151723	TBC1D22B	G	A	0.03283	-0.214811	0.0375747	1.08e-08
rs4946717	RP11-282C5.1	T	C	0.5097	-0.0750913	0.012575	2.35e-09
rs7738430	DDX39B	C	T	0.02624	0.367964	0.0340763	3.51e-27
rs1431403	HLA-DPA1	C	T	0.2802	-0.12602	0.0148686	2.34e-17
rs6920220	RP11-95M15.1	A	G	0.2086	0.146936	0.015222	4.78e-22
rs4712520	CDKAL1	C	T	0.8182	0.0929892	0.0166206	2.21e-08
rs4713240	HLA-F	G	A	0.2452	0.0927208	0.0144695	1.47e-10
rs1182188	GNA12	C	T	0.2989	-0.107615	0.0137507	5.03e-15
rs1077773	RP11-507K12.1	A	G	0.5238	0.0721282	0.012398	5.96e-09
rs2395022	SMURF1	C	A	0.95885	-0.183896	0.029166	2.88e-10
rs17552904	AC020743.4	T	G	0.2605	0.0829772	0.0141261	4.25e-09
rs4728142	IRF5	A	G	0.439	0.0969671	0.0126655	1.92e-14
rs76546301	RNU6-1091P	A	G	0.01822	0.26496	0.0410174	1.05e-10
rs2108225	PIGCP2	A	G	0.4385	-0.114735	0.0126215	9.87e-20
rs12718244	C7orf72	A	G	0.4081	0.0717762	0.0126545	1.41e-08
rs4380874	PIGCP2	C	T	0.5907	-0.130874	0.0126952	6.43e-25
rs13255292	PVT1	T	C	0.3284	-0.075463	0.0137225	3.82e-08
rs4366152	TNFSF15	C	T	0.68	0.120371	0.0135814	7.79e-19
rs10758669	JAK2	A	C	0.6504	-0.143218	0.0128828	1.04e-28
rs11793497	SNAPC4	G	A	0.423	0.134108	0.0125921	1.74e-26
rs4743820	LINC00484	T	C	0.7019	0.0809228	0.0137572	4.05e-09
rs4747886	PFKFB3	T	C	0.4081	0.0738479	0.0128701	9.58e-09
rs2497318	EIF2S2P3	T	C	0.4504	-0.0714375	0.0125164	1.15e-08
rs2274351	SUFU	T	C	0.5373	0.0710979	0.0130334	4.9e-08
rs59418206	CUL2	A	G	0.3508	0.0735513	0.012978	1.45e-08
rs10748783	RP11-129J12.1	A	C	0.5237	-0.164756	0.0126394	7.73e-39
rs10761659	ZNF365	G	A	0.5399	0.117315	0.0126238	1.5e-20
rs11041476	LSP1	A	G	0.3213	0.0734963	0.0132514	2.92e-08
rs661054	NXPE1	G	A	0.3408	-0.124858	0.0135529	3.18e-20
rs61893460	RP11-672A2.7	A	G	0.4447	0.121119	0.0125424	4.6e-22
rs11230563	CD6	T	C	0.348	-0.0750666	0.0133556	1.9e-08
rs483905	MAML2	A	G	0.289	0.0849927	0.0135107	3.16e-10
rs12796489	CARS	A	C	0.02286	-0.67649	0.0559623	1.22e-33
rs11229555	GLYAT	T	G	0.2515	-0.0823351	0.0144507	1.21e-08
rs76904798	LRRK2	T	C	0.1368	0.104624	0.0176013	2.78e-09
rs12318183	IFNG-AS1	A	C	0.3854	0.162178	0.0126604	1.44e-37
rs941823	LINC00598	C	T	0.7509	0.108669	0.0146906	1.39e-13
rs1359946	RP11-545M8.4	A	G	0.1824	0.131438	0.0158185	9.64e-17
rs55808324	GALC	A	G	0.09318	0.127209	0.021035	1.47e-09
rs7404095	PRKCB	C	T	0.5796	0.0717686	0.0126826	1.52e-08
rs11150589	ITGAL	C	T	0.5268	-0.0798521	0.0127057	3.28e-10
rs11641184	LITAF	A	C	0.4762	0.0780232	0.0124939	4.24e-10
rs79045992	RPL35AP33	A	G	0.1033	0.118093	0.02083	1.43e-08
rs1646019	RMI2	T	C	0.303	-0.0772363	0.0138779	2.62e-08
rs9911533	SMARCE1	T	C	0.6161	0.0765551	0.0132378	7.34e-09
rs9891119	STAT3	C	A	0.3536	-0.0895467	0.0133101	1.72e-11
rs17679361	WIPF2	C	T	0.02135	0.247204	0.0400612	6.8e-10
rs17736589	CYTH1	G	A	0.2075	0.0823302	0.0150337	4.34e-08
rs4795397	IKZF3	G	A	0.4713	0.139853	0.012577	1.01e-28
rs17780256	SLC39A11	C	A	0.1927	-0.115389	0.0160316	6.13e-13
rs16939788	LINC01882	T	C	0.2459	0.0807902	0.0146459	3.46e-08
rs7240004	CTIF	G	A	0.3795	-0.0823655	0.0130179	2.5e-10
rs17694108	SLC7A10	A	G	0.2797	0.0958444	0.0139396	6.17e-12
rs11083840	PTGIR	G	T	0.4025	0.0691316	0.0125262	3.41e-08
rs17771967	KIR3DL2	G	A	0.424	0.070465	0.0128821	4.5e-08
rs12720356	TYK2	C	A	0.08572	0.153279	0.0227683	1.67e-11
rs913678	RP13-379L11.3	C	T	0.3293	-0.0757579	0.013301	1.23e-08
rs4812833	LINC01620	A	G	0.5188	0.103346	0.0125571	1.87e-16
rs6088747	RP11-101E14.3	T	G	0.5626	0.073916	0.0125453	3.82e-09
rs6111031	SIRPB3P	T	C	0.1591	-0.260863	0.0190685	1.33e-42
rs6062496	TNFRSF6B	A	G	0.5694	0.113898	0.0128769	9.14e-19
rs1297256	AJ006998.2	T	C	0.4249	-0.10106	0.0127351	2.1e-15
rs7282490	-	A	G	0.6066	-0.104413	0.0127041	2.06e-16
rs2836883	PCP4	A	G	0.2728	-0.227134	0.0147424	1.47e-53
rs1076137	ASCC2	G	A	0.7293	-0.0822805	0.0140863	5.18e-09
rs9611131	SCUBE1	C	T	0.1477	-0.142696	0.0181548	3.84e-15
Type 1 diabetes
rs10183097	SEMA4F	C	T	0.1362	0.2053	0.0322	1.81602e-10
rs1027769	CPNE4	T	G	0.9966	-0.9962	0.1588	3.51998e-10
rs10760335	NEK6	G	A	0.3205	0.1357	0.0243	2.427e-08
rs10911399	RGL1	G	A	0.0455	-0.3707	0.064	6.74699e-09
rs114861328	TBC1D22B	C	A	0.0223	-2.1404	0.2171	6.13903e-23
rs12190473	VN1R13P	T	C	0.2295	0.2677	0.027	3.75578e-23
rs12722495	IL2RA	C	T	0.1122	-0.3145	0.0408	1.26911e-14
rs13182737	WDR70	A	G	0.2553	0.1465	0.0259	1.486e-08
rs142379540	NCR3	G	A	0.0513	-0.6022	0.0742	4.82392e-16
rs146003472	TBC1D22B	C	T	0.0282	1.189	0.0699	6.17732e-65
rs172164	ZNF165	G	A	0.0505	0.4191	0.0488	8.84912e-18
rs1869449	LTBP1	A	G	0.2967	0.1769	0.0269	4.55198e-11
rs192324744	LRP1B	G	T	0.0131	0.562	0.0875	1.36499e-10
rs194749	ZFP36L1	C	T	0.2455	-0.1638	0.0281	5.36896e-09
rs202520	SIRPB3P	G	A	0.7222	-0.1573	0.0256	7.97095e-10
rs2111485	FAP	G	A	0.6033	0.1577	0.0248	1.892e-10
rs2229527	XXbac-BPG246D15.9	G	T	0.0587	0.9284	0.0479	1.05293e-83
rs2269247	PGM1	T	C	0.1804	0.1709	0.0295	7.27897e-09
rs231971	NUPR1	G	A	0.1026	0.2411	0.0399	1.55199e-09
rs2844697	XXbac-BPG118E17.10	T	C	0.3799	0.4982	0.028	1.17301e-70
rs2857599	NCR3	A	G	0.1649	0.2266	0.0363	4.09204e-10
rs28895026	TBC1D22B	C	T	0.192	-0.5774	0.0395	2.10814e-48
rs3104403	XXbac-BPG254F23.7	T	G	0.2742	-0.7209	0.0372	7.16473e-84
rs3129849	-	G	A	0.815	1.7582	0.0633	1.2106e-169
rs3132136	TBC1D22B	A	G	0.3682	0.4841	0.0335	2.60375e-47
rs3734869	POU5F1	A	G	0.1662	-0.2255	0.039	7.52991e-09
rs41288885	XXbac-BPG254F23.7	G	A	0.0658	-0.8004	0.0697	1.57109e-30
rs45627734	MICB	A	G	0.0261	-0.6775	0.107	2.46502e-10
rs4566101	SHC4	C	T	0.2697	0.1755	0.0255	6.22874e-12
rs59680223	RP11-81H3.2	T	C	0.0081	0.6421	0.1032	4.99804e-10
rs61944716	RP11-131L12.4	A	C	0.1912	0.2126	0.0308	5.34441e-12
rs62410259	RP11-500G9.1	A	G	0.077	-0.3796	0.0533	1.01789e-12
rs6679677	PHTF1	A	C	0.0993	0.6527	0.0346	3.41822e-79
rs6719660	LINC01854	G	A	0.9354	0.2918	0.0524	2.51698e-08
rs6905777	HLA-DMA	G	A	0.0278	0.7872	0.067	6.67114e-32
rs741172	CLEC16A	T	C	0.3205	-0.2034	0.0258	3.11387e-15
rs74552328	TBC1D22B	T	C	0.0292	0.4298	0.0665	1.034e-10
rs79672991	BTN2A2	A	G	0.0201	0.576	0.075	1.58307e-14
rs8056814	CTRB1	A	G	0.0793	0.2641	0.0415	1.98701e-10
rs9273363	HLA-DQB1	A	C	0.3317	1.2786	0.0334	1e-200
rs9501640	HLA-DRB9	C	A	0.0175	-1.0413	0.1462	1.05293e-12
Celiac disease
rs10800746	C1orf106	T	C	NA	-0.112161	0.0201423	2.56998e-08
rs4445406	MMEL1	C	T	NA	-0.136049	0.0197343	5.42251e-12
rs12068671	SLC25A38P1	C	T	NA	-0.156654	0.0244153	1.39701e-10
rs11801183	RP1-15D23.2	T	C	NA	-0.138343	0.0245229	1.68702e-08
rs1323292	RGS1	A	G	NA	0.261754	0.025293	4.23448e-25
rs6715106	STAT4	G	A	NA	-0.237369	0.0412053	8.37896e-09
rs1980422	CD28	T	C	NA	-0.172271	0.0215795	1.42692e-15
rs1018326	LINC01934	C	T	NA	0.151862	0.0185859	3.06267e-16
rs13003464	PUS10	G	A	NA	0.153579	0.0188934	4.3391e-16
rs990171	SLC9A4	C	A	NA	-0.178146	0.0215135	1.2249e-16
rs61579022	ARHGAP31	A	G	NA	0.107957	0.0188338	9.91996e-09
rs2097282	TKT	T	C	NA	-0.183987	0.0197345	1.13006e-20
rs2030519	LPP	A	G	NA	0.27826	0.0188629	2.99985e-49
rs76830965	IL12A-AS1	A	C	NA	0.307485	0.0283999	2.56507e-27
rs7616215	CCR3	T	C	NA	-0.111541	0.019283	7.27495e-09
rs10513548	IL12A-AS1	C	A	NA	-0.185848	0.0339089	4.23399e-08
rs13132308	IL21-AS1	G	A	NA	-0.34899	0.0269131	1.87499e-38
rs205281	TBC1D22B	C	T	NA	0.424614	0.0595308	9.84464e-13
rs1233374	SUMO2P1	C	T	NA	-0.440678	0.034152	4.30626e-38
rs6931062	TBC1D22B	A	C	NA	0.5738	0.0197958	9.88553e-185
rs2017525	HLA-P	T	C	NA	-0.509327	0.042521	4.62062e-33
rs3129274	HLA-DPB2	T	C	NA	-0.414094	0.019841	9.90832e-97
rs55743914	PTPRK	T	C	NA	0.187309	0.021237	1.14499e-18
rs2690110	CARMIL1	A	G	NA	0.115186	0.0197183	5.16999e-09
rs17421624	TNXB	C	T	NA	-0.931912	0.024226	1e-200
rs9261745	TBC1D22B	A	G	NA	-0.332679	0.0235852	3.5156e-45
rs10947210	HCP5	C	T	NA	-0.255021	0.03702	5.62859e-12
rs3871466	MUC22	C	T	NA	-0.760784	0.0334527	1.71791e-114
rs2509217	TBC1D22B	T	C	NA	-0.742758	0.0677506	5.74778e-28
rs13195040	ZNF184	G	A	NA	1.12005	0.0291168	1e-200
rs11753326	SFTA2	C	T	NA	-0.520203	0.0359087	1.46791e-47
rs17264332	RP11-95M15.1	G	A	NA	0.250759	0.0220259	4.9831e-30
rs2621326	XXbac-BPG246D15.9	A	G	NA	-0.882372	0.0229382	1e-200
rs6930399	TBC1D22B	G	A	NA	-0.296521	0.0525019	1.62499e-08
rs182429	TAGAP	G	A	NA	-0.150143	0.0186583	8.48594e-16
rs1050976	IRF4	T	C	NA	-0.111043	0.0184718	1.83802e-09
rs9262218	LINC00243	T	C	NA	0.322808	0.0505229	1.66598e-10
rs3129882	HLA-DRA	A	G	NA	0.82189	0.0213659	1e-200
rs9267873	TBC1D22B	T	C	NA	1.08412	0.0281828	1e-200
rs2179920	HLA-DPB1	T	C	NA	0.671924	0.0212371	1e-200
rs9469591	TBC1D22B	C	T	NA	0.456792	0.0253329	1.10205e-72
rs9260759	MICD	T	C	NA	-0.213936	0.032647	5.63897e-11
rs2229092	LTA	C	A	NA	-0.69535	0.0458307	5.40754e-52
rs1107943	RP1-155D22.1	C	T	NA	0.19967	0.0346075	7.94804e-09
rs79758729	ELMO1	G	A	NA	0.162969	0.0290899	2.11602e-08
rs744254	RP11-563J2.3	A	G	NA	0.116421	0.0210172	3.03599e-08
rs1250552	ZMIZ1	G	A	NA	-0.154784	0.0185777	7.96893e-17
rs10892258	AP002954.4	A	G	NA	-0.149545	0.0222311	1.7338e-11
rs7104791	COLCA2	C	T	NA	-0.14842	0.0221049	1.88886e-11
rs61907765	ETS1	T	C	NA	0.161268	0.0221632	3.42926e-13
rs3184504	SH2B3	C	T	NA	-0.175633	0.0186829	5.41876e-21
rs11851414	ZFP36L1	C	T	NA	0.120446	0.0220512	4.705e-08
rs1378938	CSK	C	T	NA	-0.117783	0.0204027	7.79094e-09
rs6498114	CIITA	T	G	NA	-0.131028	0.0211512	5.83405e-10
rs11875687	PTPN2	C	T	NA	0.159565	0.0250579	1.91699e-10
rs1893592	UBASH3A	C	A	NA	-0.123864	0.0208749	2.96299e-09
rs4821124	YDJC	C	T	NA	0.151003	0.0230512	5.724e-11
Psoriasis
rs80174646	IL23R	T	G	NA	-0.445975	0.0760664	4.55e-09
rs61774731	RUNX3	A	G	NA	-2.63387	0.288229	6.35e-20
rs77520588	NEFHP1	A	G	NA	-1.63015	0.208855	5.94e-15
rs4845454	LCE3A	T	C	NA	0.268533	0.0338106	1.98e-15
rs78636848	DENND1B	A	C	NA	-1.6513	0.244989	1.58e-11
rs12135210	DENND1B	T	G	NA	-1.09154	0.189249	8.03e-09
rs6714339	USP34	T	C	NA	-0.37295	0.058678	2.07e-10
rs6755395	RP11-292K15.2	G	A	NA	-1.79999	0.295287	1.09e-09
rs268877	ACTR2	G	A	NA	2.35073	0.396515	3.06e-09
rs1990760	IFIH1	T	C	NA	0.192251	0.0342314	1.95e-08
rs11681704	DGKD	A	G	NA	-0.455549	0.0687244	3.39e-11
rs13394291	STK25	C	T	NA	-1.751	0.214216	2.98e-16
rs74864202	AC125238.3	A	C	NA	-3.61192	0.461446	4.98e-15
rs78580783	ZNF804A	C	A	NA	-1.36297	0.20981	8.24e-11
rs3135952	SHISA5	T	C	NA	-1.92552	0.227343	2.46e-17
rs116054851	DOCK3	C	A	NA	-3.77226	0.433175	3.08e-18
rs75929100	RP11-170N16.1	A	G	NA	-1.61898	0.27101	2.32e-09
rs72669160	RP11-170N16.1	C	T	NA	-0.450515	0.0659883	8.66e-12
rs6833586	RP11-170N16.1	G	A	NA	-4.16048	0.556202	7.42e-14
rs30376	ERAP1	T	C	NA	-0.209207	0.0336584	5.11e-10
rs141417497	LINC02142	A	G	NA	-3.48676	0.503652	4.42e-12
rs114071237	LINC02142	T	G	NA	-1.32539	0.199955	3.39e-11
rs114835245	TTC33	G	A	NA	-0.986981	0.14747	2.19e-11
rs17728338	ANXA6	A	G	NA	0.448972	0.0577294	7.42e-15
rs56372463	RP11-357F12.1	A	C	NA	-1.7271	0.261933	4.29e-11
rs2546890	IL12B	G	A	NA	-0.206164	0.028981	1.13e-12
rs62421044	RP11-282C5.1	A	G	NA	-0.282894	0.0501594	1.7e-08
rs1233397	GABBR1	G	A	NA	0.327359	0.0358898	7.43e-20
rs6903433	PPP1R2P1	T	C	NA	0.332106	0.0467894	1.27e-12
rs113866081	RP11-157J24.2	A	G	NA	-1.72766	0.228118	3.63e-14
rs77464075	BACH2	T	C	NA	-1.79276	0.300635	2.47e-09
rs17066690	AL356739.1	C	A	NA	-2.68972	0.351247	1.89e-14
rs7750783	C6orf10	T	C	NA	0.238544	0.0365831	7e-11
rs3115667	XXbac-BPG32J3.22	C	T	NA	0.211833	0.0348926	1.27e-09
rs4406273	HLA-B	A	G	NA	1.44478	0.0415524	1e-200
rs9357152	TBC1D22B	G	A	NA	0.187143	0.028846	8.72e-11
rs9399137	HBS1L	C	T	NA	-0.246796	0.0402757	8.92e-10
rs1416173	AL356739.1	A	C	NA	-0.262441	0.0389898	1.68e-11
rs146281313	TPM3P4	C	A	NA	-4.60517	0.400357	1.28e-30
rs77840275	ELMO1	C	T	NA	-0.438195	0.0695854	3.03e-10
rs73695700	FIGNL1	A	G	NA	0.889166	0.112882	3.36e-15
rs2329570	RP4-724E13.2	C	T	NA	-4.29769	0.577387	9.82e-14
rs116967803	RP4-724E13.2	A	G	NA	-0.852377	0.120443	1.47e-12
rs73277117	RP11-586K2.1	C	A	NA	-3.65351	0.492714	1.22e-13
rs76930577	ZC2HC1A	C	T	NA	-3.64966	0.3803	8.25e-22
rs73246593	RP11-594N15.3	T	C	NA	-0.626424	0.102686	1.06e-09
rs117505735	AL158147.1	A	C	NA	-2.12695	0.384995	3.3e-08
rs117950837	GLULP4	C	A	NA	-1.17118	0.212714	3.67e-08
rs7865117	FAM205BP	T	G	NA	-2.73337	0.421661	9.03e-11
rs117135073	ZNF365	T	C	NA	-2.42362	0.345187	2.2e-12
rs75430970	EMSY	C	T	NA	-0.284487	0.0473042	1.81e-09
rs116976310	IFT46	C	A	NA	-1.50418	0.256406	4.45e-09
rs2277268	LRP5	A	G	NA	-0.472567	0.0848388	2.54e-08
rs57939339	RNH1	A	G	NA	-1.49032	0.223364	2.52e-11
rs1047578	NAA25	T	A	NA	-0.396159	0.0561888	1.78e-12
rs11564177	LRRK2	C	T	NA	-0.275358	0.0502414	4.24e-08
rs4768259	MUC19	A	C	NA	-1.87797	0.276925	1.19e-11
rs3818818	LACC1	A	C	NA	2.82346	0.341691	1.42e-16
rs9525864	LACC1	G	A	NA	-0.552169	0.0628269	1.51e-18
rs34413922	SGF29	T	C	NA	-1.9119	0.216556	1.06e-18
rs12447534	ZNF629	T	C	NA	-0.178983	0.0321017	2.47e-08
rs11648503	ZFP90	A	G	NA	0.264617	0.0430029	7.58e-10
rs57009492	CDK12	T	C	NA	-0.387281	0.0641285	1.55e-09
rs11656954	LGALS9DP	T	C	NA	-1.32051	0.206009	1.46e-10
rs11652075	CARD14	T	C	NA	-0.169743	0.0303503	2.23e-08
rs184983166	CCL11	A	C	NA	-1.86304	0.32373	8.67e-09
rs117094752	NOS2	C	T	NA	-0.785701	0.122014	1.2e-10
rs892085	QTRT1	A	G	NA	0.182362	0.0291918	4.18e-10
rs6031647	PKIG	G	A	NA	0.388455	0.0624968	5.11e-10
Ankylosing spondylitis
rs4129267	IL6R	T	C	NA	-0.0307685	0.00422605	3.32124e-13
rs41299637	C1orf106	G	T	NA	-0.0390527	0.00491011	1.81259e-15
rs1801274	FCGR2A	G	A	NA	0.0253178	0.00417687	1.34921e-09
rs6600247	RP11-84D1.2	C	T	NA	0.0328332	0.00415088	2.57573e-15
rs11209026	IL23R	A	G	NA	-0.103584	0.00954481	1.94178e-27
rs12615545	LINC01934	C	T	NA	0.0254728	0.00417273	1.03065e-09
rs4672505	RP11-642D6.1	G	A	NA	-0.0597772	0.00415105	5.13807e-47
rs4676410	GPR35	A	G	NA	0.0281014	0.00490215	9.8976e-09
rs27529	ERAP1	G	A	NA	-0.0620354	0.00429859	3.27642e-47
rs6556416	AC008697.1	C	A	NA	0.0252152	0.0046002	4.22124e-08
rs2927613	CTD-2260A17.2	A	G	NA	-0.0272684	0.00442345	7.06968e-10
rs1041926	OR2E1P	A	G	NA	-0.0748291	0.0116918	1.55214e-10
rs2596501	HLA-B	T	C	NA	-0.152336	0.00419401	1e-200
rs1041981	LTA	A	C	NA	0.0901149	0.00418913	1.2106e-102
rs4248166	BTNL2	C	T	NA	0.152206	0.00492259	1e-200
rs9261288	PPP1R11	T	C	NA	0.0649447	0.0104875	5.91834e-10
rs34521355	TMPOP1	G	T	NA	0.129975	0.00522234	9.977e-137
rs9467504	CARMIL1	G	A	NA	0.0296559	0.00531209	2.36783e-08
rs6922111	ZKSCAN3	T	C	NA	-0.0782859	0.00521873	7.23602e-51
rs1362076	UBDP1	T	G	NA	-0.139607	0.014555	8.66563e-22
rs928814	GPANK1	A	G	NA	-0.0946404	0.0145804	8.531e-11
rs9379831	HIST1H2BE	A	C	NA	0.040854	0.00443793	3.39625e-20
rs9378123	TBC1D22B	G	A	NA	-0.0782859	0.00618335	9.75439e-37
rs34932751	SLC17A4	C	T	NA	0.0817643	0.0125217	6.58567e-11
rs707936	VWA7	A	G	NA	-0.0889405	0.00873803	2.47229e-24
rs1128905	GPSM1	C	T	NA	-0.0237165	0.00409459	6.94848e-09
rs1250550	ZMIZ1	A	C	NA	-0.026036	0.00430465	1.46339e-09
rs11190133	LINC01475	T	C	NA	-0.0338671	0.00449401	4.84395e-14
rs11065898	SH2B3	T	C	NA	0.0262524	0.00480641	4.70923e-08
rs1860545	TNFRSF1A	A	G	NA	-0.027474	0.00435378	2.78362e-10
rs11624293	RP11-300J18.1	C	T	NA	0.0428679	0.00669161	1.49176e-10
rs7191548	SULT1A1	C	T	NA	0.0249853	0.00428493	5.51087e-09
rs2531875	RP1-66C13.4	T	G	NA	-0.0273233	0.00424463	1.21745e-10
rs9901869	MRPL45P2	A	G	NA	0.0319036	0.00408853	6.03671e-15
rs35164067	CDC37	A	G	NA	-0.031078	0.00495021	3.42713e-10
rs7282490	-	A	G	NA	-0.0242047	0.00416538	6.21298e-09
rs2836883	PCP4	A	G	NA	-0.0396768	0.00474798	6.45654e-17
Multiple sclerosis
rs3748817	MMEL1	C	T	NA	-0.129312	0.0182356	1.33015e-12
rs12087340	BCL10	T	C	NA	0.19721	0.0285732	5.12979e-12
rs55838263	C1orf106	G	A	NA	-0.115972	0.0191552	1.41e-09
rs41286801	EVI5	T	C	NA	0.181488	0.0225299	7.91954e-16
rs6677309	CD58	C	A	NA	-0.292628	0.0263937	1.45011e-28
rs1323292	RGS1	A	G	NA	0.160404	0.0220734	3.67959e-13
rs842639	LINC01185	A	G	NA	0.107919	0.0179144	1.7e-09
rs13426106	SP140	A	G	NA	0.154436	0.0209466	1.66994e-13
rs9967792	STAT4	C	T	NA	0.102587	0.0170554	1.79999e-09
rs1920296	IQCB1	C	A	NA	0.13456	0.0172755	6.74994e-15
rs2255214	CD86	T	G	NA	-0.119572	0.016569	5.32967e-13
rs57271503	CD80	A	G	NA	-0.172213	0.0219337	4.1096e-15
rs1014486	IL12A-AS1	C	T	NA	0.10075	0.0165552	1.16001e-09
rs1813375	FECHP1	T	G	NA	0.143234	0.016583	5.75043e-18
rs4976646	RGS14	C	T	NA	0.123102	0.0172772	1.03992e-12
rs6881706	IL7R	T	G	NA	-0.110596	0.0189003	4.87001e-09
rs6880778	RP11-357F12.1	G	A	NA	0.0961806	0.0170531	1.7e-08
rs71624119	ANKRD55	A	G	NA	-0.116871	0.0196459	2.69998e-09
rs2734905	HLA-A	C	A	NA	-0.363987	0.0189262	1.99986e-82
rs6906662	C6orf10	A	G	NA	-0.360396	0.0380523	2.77013e-21
rs11154801	AHI1	A	C	NA	0.102557	0.0171742	2.35001e-09
rs11752643	MTCO3P1	T	C	NA	-0.449731	0.0519466	4.81948e-18
rs206016	NOTCH4	A	G	NA	-0.386692	0.0307185	2.45019e-36
rs115266049	TMPOP1	A	G	NA	0.387301	0.0648727	2.37001e-09
rs9366775	HLA-B	A	G	NA	-0.271546	0.049132	3.26002e-08
rs941816	PXT1	A	G	NA	-0.121332	0.0206847	4.47003e-09
rs212407	TAGAP	A	G	NA	0.138917	0.0175607	2.55976e-15
rs10484563	HLA-DQB3	G	A	NA	-0.276149	0.0377419	2.5398e-13
rs67297943	AL356739.1	C	T	NA	-0.11149	0.020429	4.83003e-08
rs9267482	DDX39B	A	G	NA	0.372942	0.0547484	9.62942e-12
rs17066096	AL356739.1	G	A	NA	0.131028	0.0190398	5.91017e-12
rs2074488	HLA-B	T	G	NA	-0.250772	0.0247385	3.78966e-24
rs733210	HLA-DPB2	G	A	NA	-0.289684	0.0237292	2.81968e-34
rs2859355	ZFP57	T	C	NA	0.133656	0.0174843	2.09991e-14
rs3948793	TBC1D22B	A	G	NA	-0.263185	0.0177731	1.29987e-49
rs917116	JAZF1	G	T	NA	0.110647	0.019737	2.07e-08
rs60600003	ELMO1	G	T	NA	0.149282	0.0267953	2.53e-08
rs706015	SKAP2	G	T	NA	0.129272	0.0213017	1.29e-09
rs4410871	PVT1	C	T	NA	0.112385	0.0187326	1.98002e-09
rs2456449	CASC19	G	A	NA	0.0962189	0.0171982	2.20999e-08
rs1021156	ZC2HC1A	C	T	NA	-0.115113	0.0185627	5.60003e-10
rs7923837	Y_RNA	A	G	NA	-0.100705	0.01718	4.58005e-09
rs2104286	IL2RA	C	T	NA	-0.18983	0.0192926	7.61027e-23
rs4944958	NADSYN1	G	A	NA	-0.107059	0.0186044	8.69e-09
rs10892299	Y_RNA	T	C	NA	-0.115074	0.0209625	4.03005e-08
rs34383631	CD6	T	C	NA	0.105261	0.0169808	5.68997e-10
rs2364482	LTBR	G	T	NA	0.124869	0.0206208	1.40001e-09
rs11172342	TSFM	T	G	NA	-0.121377	0.0178116	9.46019e-12
rs1800693	TNFRSF1A	C	T	NA	0.134531	0.0166665	6.9199e-16
rs74796499	GALC	A	C	NA	-0.270759	0.0417066	8.47032e-11
rs6498184	RMI2	C	T	NA	0.143178	0.0225262	2.07e-10
rs11865086	MAPK3	A	C	NA	-0.0935417	0.0166057	1.76999e-08
rs12927355	CLEC16A	T	C	NA	-0.193099	0.0180128	8.1903e-27
rs4796791	STAT3	C	T	NA	-0.0962189	0.0170927	1.81001e-08
rs8070345	VMP1	C	T	NA	-0.134531	0.0166057	5.43e-16
rs1077667	TNFSF14	T	C	NA	-0.15187	0.020884	3.53997e-13
rs11554159	IFI30	A	G	NA	-0.141448	0.0193376	2.57988e-13
rs2288904	SLC44A2	G	A	NA	0.128402	0.0209929	9.56996e-10
rs1870071	EPS15L1	C	T	NA	0.110647	0.0178489	5.68002e-10
Primary biliary cholangitis (PBC)
rs17641524	DENND1B	T	C	NA	0.255185	0.0375019	1.01e-11
rs6679356	IL12RB2	T	C	NA	-0.416998	0.0381197	7.49e-28
rs6434435	STAT4	A	G	NA	-0.270891	0.0456295	2.91e-09
rs3771317	NAB1	C	T	NA	0.344157	0.0450977	2.32e-14
rs2293370	TIMMDC1	A	G	NA	-0.34814	0.0443656	4.26e-15
rs485499	IL12A-AS1	C	T	NA	-0.345311	0.034509	1.43e-23
rs1372072	PLCL2	A	G	NA	0.179985	0.0327758	3.99e-08
rs7665090	MANBA	G	A	NA	0.198939	0.0323963	8.21e-10
rs860413	CAPSL	C	A	NA	-0.247949	0.0376861	4.73e-11
rs10947260	BTNL2	C	T	NA	0.465368	0.056558	1.9e-16
rs2272593	PRRC2A	C	T	NA	0.291289	0.0391443	9.96e-14
rs7774434	TBC1D22B	C	T	NA	0.51802	0.0327504	2.37e-56
rs10488631	TNPO3	C	T	NA	0.459827	0.0465409	5.08e-23
rs4938573	CXCR5	T	C	NA	0.332261	0.0447638	1.15e-13
rs510372	CCDC88B	T	C	NA	-0.205672	0.034132	1.68e-09
rs1800693	TNFRSF1A	C	T	NA	0.194799	0.032403	1.84e-09
rs11065987	BRAP	G	A	NA	0.179735	0.0325004	3.2e-08
rs9591325	DLEU1	C	T	NA	-0.48988	0.0758756	1.07e-10
rs911263	RAD51B	T	C	NA	0.218529	0.0365505	2.25e-09
rs2297067	EXOC3L4	T	C	NA	0.324038	0.0364664	6.34e-19
rs243325	RMI2	C	T	NA	-0.250258	0.0358488	2.93e-12
rs12924729	CLEC16A	A	G	NA	-0.271809	0.0356332	2.39e-14
rs9303277	IKZF3	T	C	NA	0.215434	0.0323021	2.57e-11
rs2304256	TYK2	A	C	NA	-0.241435	0.0373758	1.05e-10
rs3745516	CTD-2545M3.6	G	A	NA	-0.332392	0.0356822	1.22e-20
rs2069235	SYNGR1	A	G	NA	0.237362	0.035481	2.23e-11
Asthma
rs3771180	NA	T	G	NA	-0.174246	0.0187	1.47e-20
rs6893213	NA	T	C	NA	0.145249	0.0223	7.99e-11
rs7705042	NA	A	C	NA	0.0795664	0.013	8.53e-10
rs10455025	NA	C	A	NA	0.140203	0.0135	2.03e-25
rs20541	NA	G	A	NA	-0.11964	0.0155	1.36e-14
rs2325291	NA	A	G	NA	-0.0955447	0.0134	8.58e-13
rs10957979	NA	G	A	NA	-0.0739156	0.0132	2.33e-08
rs992969	NA	G	A	NA	-0.158148	0.0141	4.27e-29
rs1663687	NA	A	G	NA	-0.0843102	0.0132	1.52e-10
rs2155219	NA	T	G	NA	0.105003	0.0133	2.9e-15
rs167769	NA	T	C	NA	0.0759483	0.013	5.5e-09
rs17293632	NA	T	C	NA	0.117968	0.0147	8.81e-16
rs11071558	NA	G	A	NA	-0.122029	0.0188	8.32e-11
rs12935657	NA	A	G	NA	-0.103741	0.0148	2.06e-12
rs7209400	NA	T	C	NA	0.0721916	0.0127	1.15e-08
rs2305479	NA	T	C	NA	-0.178219	0.013	1e-42
Eczema or dermatitis
rs12123821	NA	T	C	0.0454	0.0116	0.0008	9.1e-52
rs61816766	NA	C	T	0.0312	0.0178	0.0009	2.3e-79
rs12712145	NA	C	T	0.7736	-0.0024	0.0004	2.3e-10
rs987106	NA	T	A	0.5305	-0.0018	0.0003	1.7e-08
rs20541	NA	G	A	0.8157	-0.0031	0.0004	3.4e-14
rs7757906	NA	G	A	0.7329	-0.0021	0.0004	1.1e-08
rs629326	NA	T	G	0.5758	-0.0019	0.0003	2.9e-09
rs28393360	NA	A	T	0.469	0.0019	0.0003	1.5e-08
rs61839660	NA	T	C	0.095	0.0044	0.0005	8.2e-16
rs6484849	NA	A	G	0.1431	0.0025	0.0005	3.2e-08
rs11236791	NA	A	G	0.4478	0.0028	0.0003	1.2e-17
rs10791824	NA	G	A	0.564	0.0023	0.0003	1.9e-12
rs10893846	NA	T	C	0.4391	0.0019	0.0003	2.4e-08
rs4981287	NA	A	G	0.2385	-0.0023	0.0004	3.7e-10
rs11645657	NA	G	C	0.5551	-0.0024	0.0003	1.5e-13
rs8067124	NA	T	A	0.0258	0.0073	0.0011	1.5e-10
rs6089970	NA	T	C	0.2289	-0.003	0.0004	9.2e-15
rs5750328	NA	G	A	0.612	0.0018	0.0003	3e-08
Amyotrophic lateral sclerosis
rs631312	NA	A	G	NA	-0.0796	0.0114	3.28e-12
rs2013478	NA	T	C	NA	0.0671	0.0116	6.91e-09
rs10463311	NA	T	C	NA	-0.0751	0.0119	2.73e-10
rs517339	NA	C	T	NA	-0.0646	0.0111	5.55e-09
rs9275477	NA	C	A	NA	-0.1415	0.0203	3.49e-12
rs10280711	NA	C	G	NA	-0.086	0.0153	1.78e-08
rs2453555	NA	A	G	NA	0.168	0.0124	1.48e-41
rs113247976	NA	T	C	NA	0.3322	0.0492	1.42e-11
rs4075094	NA	A	T	NA	-0.1027	0.0171	2.08e-09
rs2985994	NA	T	C	NA	-0.0691	0.0121	1.16e-08
rs229195	NA	A	G	NA	0.0914	0.0118	9.2e-15
rs12608932	NA	C	A	NA	0.1201	0.0116	2.98e-25
rs17785991	NA	A	T	NA	0.0731	0.0116	3.15e-10
rs75087725	NA	A	C	NA	0.4179	0.0627	2.65e-11
Graves' disease
rs6679677	NA	A	C	0.111844	0.3769	0.0536	2.14e-12
rs1977710	NA	G	A	0.444294	0.1461	0.0223	5.19e-11
rs12612769	NA	C	A	0.218448	0.1449	0.0252	8.78e-09
rs231779	NA	T	C	0.467891	0.2352	0.0222	3.61e-26
rs6780858	NA	G	A	0.46812	-0.1634	0.0225	3.85e-13
rs13136820	NA	T	C	0.700325	-0.1361	0.0244	2.37e-08
rs13210649	NA	G	T	0.441595	0.1354	0.0219	6.87e-10
rs7754251	NA	C	G	0.489897	0.1312	0.0227	7.16e-09
rs860262	NA	A	C	0.41768	-0.1373	0.0245	2.11e-08
rs2466028	NA	C	T	0.361033	-0.145	0.0235	6.28e-10
rs10821944	NA	T	G	0.703121	-0.1566	0.0232	1.43e-11
rs61850863	NA	A	G	0.144977	0.2027	0.0339	2.18e-09
rs4409785	NA	C	T	0.143693	0.2029	0.035	6.81e-09
rs61226717	NA	T	G	0.109348	0.2365	0.0357	3.6e-11
rs28414437	NA	C	A	0.424075	0.2871	0.0228	1.98e-36
rs11643872	NA	T	G	0.565618	-0.2374	0.0387	8.85e-10
rs17689159	NA	C	T	0.304638	0.1621	0.024	1.55e-11
rs1569723	NA	A	C	0.711732	0.1641	0.0232	1.62e-12
rs34544259	NA	G	A	0.40471	0.1406	0.0228	6.75e-10
rs5751536	NA	A	G	0.451066	-0.2096	0.038	3.37e-08
rs5912815	NA	G	T	0.579925	-0.1811	0.0198	6.06e-20
Hashimoto thyroiditis
rs78765971	NA	G	GAC	0.148064	0.2125	0.0245	3.95e-18
rs6679677	NA	A	C	0.10821	0.3275	0.0235	5.37e-44
rs34636506	NA	G	A	0.373849	-0.1346	0.0176	1.92e-14
rs11889341	NA	T	C	0.249062	0.1245	0.0191	6.64e-11
rs73192661	NA	T	C	0.428715	-0.1016	0.0168	1.45e-09
rs1993945	NA	T	A	0.525586	0.1347	0.0168	1.1e-15
rs7754251	NA	C	G	0.495563	0.0986	0.0164	1.81e-09
rs7030280	NA	T	C	0.747314	0.2051	0.0177	6.44e-31
rs2110451	NA	A	G	0.375548	0.0998	0.0181	3.33e-08
rs11611029	NA	T	C	0.393049	-0.0958	0.0168	1.16e-08
rs3184504	NA	C	T	0.672884	-0.179	0.0171	1.4e-25
rs757024	NA	C	G	0.387417	-0.0944	0.0165	1.08e-08
Myasthenia gravis
rs6679677	NA	A	C	0.0928536	0.3937	0.0613	1.35e-10
rs35274388	NA	A	G	0.0372748	0.4495	0.0812	3.07e-08
rs2245569	NA	G	A	0.216576	0.2369	0.042	1.66e-08
rs4409785	NA	C	T	0.175915	0.2545	0.045	1.54e-08
rs4574025	NA	T	C	0.535484	-0.2874	0.0369	7.08e-15
Pernicious anemia
rs1486713	NA	T	G	0.00097578	0.009921	0.0017192	7.9e-09
rs34324219	NA	A	C	0.10583	0.010886	0.0017379	3.76e-10
rs2240508	NA	T	G	0.00032062	0.0099417	0.0017425	1.16e-08
rs4768867	NA	C	A	0.00014437	0.011287	0.0017474	1.06e-10
rs113901780	NA	G	C	4.88e-06	0.023046	0.0027449	4.66e-17
rs72645921	NA	C	G	5.66e-05	0.03727	0.0058547	1.94e-10
rs9521437	NA	T	A	0.00045775	0.056594	0.0097866	7.36e-09
rs7146870	NA	T	C	0.00025894	0.021176	0.0037626	1.82e-08
rs10151091	NA	C	A	0.00044192	0.036742	0.0061	1.71e-09
rs75327003	NA	T	G	1.48e-05	0.010643	0.0016457	1e-10
rs11073832	NA	T	C	0.00085476	0.052318	0.0093627	2.3e-08
rs146060597	NA	CTATTTATTTATTTATTTATT	C	0.00028515	0.070573	0.0067824	2.37e-25
rs72723400	NA	T	C	2.32e-05	0.018159	0.0023242	5.6e-15
rs6679677	NA	A	C	0.096509	0.014493	0.0017428	9.16e-17
rs114955967	NA	C	G	0.028661	0.0096593	0.0017425	2.97e-08
rs76863685	NA	G	T	0.011666	0.0094535	0.0017282	4.5e-08
rs74616098	NA	T	G	1.54e-05	0.012887	0.0016842	1.99e-14
rs12110007	NA	T	G	0.0015577	0.083434	0.015159	3.71e-08
rs114008520	NA	A	C	0.00053186	0.11896	0.015028	2.46e-15
rs76057719	NA	A	C	0.0001192	0.0098283	0.0015518	2.4e-10
rs200768653	NA	TTTTATTTA	T	0.00010064	0.051239	0.0078147	5.51e-11
rs117676238	NA	C	G	1.6e-05	0.013395	0.0023746	1.69e-08
Sarcoidosis
rs12563505	NA	T	C	0.0326998	0.703	0.1101	1.68e-10
rs72928925	NA	C	A	0.143013	0.2519	0.0436	7.77e-09
rs2245168	NA	C	T	0.484242	-0.27	0.033	2.93e-16
