# Supplementary material for: Comprehensive causal analysis between autoimmune diseases and glioma: A Mendelian randomization study
Source: Medicine (Baltimore). 2025 Mar 7;104(10):e41815. doi: 10.1097/MD.0000000000041815 (PMC11902947; doi:10.1097/MD.0000000000041815)
Supplement: Supplementary file 3 [file medi-104-e41815-s003.xlsx]

## Sheet: Table S3
Table S3 Instrumental variables for exposure from FinnGen
SNP	Gene	Effect Allele	Other Allele	EAF	BETA	SE	P
Systemic lupus erythematosus
rs17849502	NCF2,SMG7	T	G	0.037562	0.684936	0.093618	2.55e-13
rs4853458	STAT4	G	A	0.772358	-0.3385	0.0490435	5.13e-12
rs72843784	BTN1A1	T	G	0.0480209	0.68279	0.0818564	7.35e-17
rs1270942	CFB,XXbac-BPG116M5.17	G	A	0.0864378	0.802741	0.0611566	2.34e-39
rs13211628	HLA-DQA1	G	C	0.301182	-0.350185	0.0497638	1.97e-12
rs9277476	HLA-DPB1	A	T	0.0555589	0.648441	0.0786061	1.59e-16
rs150724213	GTF2IRD1	A	G	0.0281305	0.748202	0.104468	7.95e-13
rs35000415	IRF5	T	C	0.148534	0.410237	0.0554121	1.33e-13
rs998683	BLK	A	G	0.260645	0.271233	0.048178	1.8e-08
Rheumatoid arthritis
rs78248443	CACHD1	T	C	0.0752716	-0.178636	0.0262275	9.69e-12
rs12040903	PPM1J	A	G	0.2352	-0.0882858	0.015786	2.24e-08
rs1217238	MAGI3	A	G	0.28697	-0.0843321	0.0147355	1.05e-08
rs2476601	PTPN22	G	A	0.851574	-0.348863	0.0171448	4.83e-92
rs56175143	OLFML3	A	G	0.0493133	0.275258	0.028435	3.66e-22
rs4274624	STAT4	T	C	0.76852	-0.111284	0.0153928	4.84e-13
rs3087243	CTLA4	A	G	0.330008	-0.10625	0.0141899	7.01e-14
rs7731626	ANKRD55	A	G	0.278813	-0.108014	0.0149385	4.81e-13
rs952579	SOX4	A	G	0.225654	0.0919843	0.0154963	2.92e-09
rs12211739	LRRC16A	G	T	0.192057	-0.100806	0.016978	2.9e-09
rs74912105	LRRC16A	G	A	0.0154017	0.292487	0.0502536	5.88e-09
rs9295682	HIST1H1C	C	G	0.104765	-0.125987	0.0219826	9.97e-09
rs2223591	HIST1H3G	A	G	0.0424709	0.226531	0.0308198	1.98e-13
rs142732092	ZBED9	A	G	0.0528454	0.3861	0.0264662	3.33e-48
rs9391630	HLA-F	G	A	0.290064	0.190142	0.0141617	4.23e-41
rs1150769	RPP21	G	A	0.620723	-0.0838469	0.0134833	5.02e-10
rs80026531	IER3	G	A	0.0178435	-0.304613	0.0548335	2.77e-08
rs114944652	DDR1	T	C	0.0512618	-0.191085	0.0312572	9.76e-10
rs115749638	DPCR1,SFTA2	T	C	0.0388641	-0.221059	0.035743	6.22e-10
rs117292830	HLA-C	A	G	0.037078	0.713732	0.0285474	5.87e-138
rs9265481	HLA-B	G	A	0.78059	0.204404	0.0164199	1.42e-35
rs2523710	MICB	A	G	0.169951	0.124692	0.0171793	3.92e-13
rs12662306	ATP6V1G2-DDX39B	C	A	0.0399893	-0.316314	0.0363436	3.22e-18
rs2736191	NCR3	G	C	0.0525298	0.320276	0.027116	3.41e-32
rs113421621	C2	T	C	0.0365205	-0.412119	0.0393466	1.14e-25
rs34167643	NOTCH4	T	C	0.00979325	0.49031	0.0597884	2.39e-16
rs2395153	C6orf10	G	C	0.39055	0.413798	0.0130314	1e-200
rs28752520	HLA-DQA1	C	T	0.191876	-0.47347	0.0180509	1.22e-151
rs9273367	HLA-DQB1	T	A	0.281392	0.211845	0.0142819	8.95e-50
rs73410785	TAP2,XXbac-BPG246D15.9	C	A	0.0552483	0.507468	0.0254952	3.72e-88
rs9368744	TAP2,XXbac-BPG246D15.9	T	C	0.0281228	0.333839	0.0362557	3.33e-20
rs2071541	PSMB9	G	A	0.177172	-0.263672	0.0180547	2.65e-48
rs144112342	PSMB9	C	T	0.0186196	0.805776	0.0389825	6.43e-95
rs78300601	BRD2	G	C	0.0560203	-0.198107	0.0300618	4.4e-11
rs449635	HLA-DPA1	G	A	0.0747759	0.222787	0.0238737	1.04e-20
rs9277419	HLA-DPB1	G	A	0.251982	-0.260384	0.0157411	1.84e-61
rs12203746	LEMD2	G	A	0.0257505	-0.446526	0.0474997	5.42e-21
rs62397597	MLN	T	C	0.0762337	-0.162242	0.0260108	4.45e-10
rs10947467	GRM4	A	G	0.267189	0.109949	0.0146571	6.31e-14
rs2495969	GRM4	T	G	0.882679	0.136814	0.0211623	1.01e-10
rs6456160	CCR6	C	T	0.556647	-0.0792677	0.0132719	2.34e-09
rs74611185	ELMO1	A	C	0.124275	0.107229	0.0196439	4.8e-08
rs3757387	IRF5	C	T	0.424981	0.0913903	0.0132944	6.23e-12
rs16903065	AC026248.1	A	C	0.11551	-0.143169	0.0213703	2.09e-11
rs10821948	ARID5B	A	C	0.425718	0.0760685	0.0133917	1.34e-08
rs548877	ATP5L	G	A	0.176204	0.0964878	0.0170291	1.46e-08
rs11513729	MAPKAPK5	T	C	0.381047	0.0978485	0.0135079	4.36e-13
rs8002731	COG6	C	A	0.362902	-0.0902776	0.0138528	7.18e-11
rs34536443	TYK2	C	G	0.030152	-0.308343	0.0423988	3.53e-13
rs6065926	CD40	G	A	0.728706	0.08477	0.0149909	1.56e-08
Crohn's disease
rs2902440	C1orf141,IL23R	A	G	0.444661	-0.214049	0.0318299	1.76e-11
rs4631223	TTC33	G	A	0.568743	0.202164	0.0321118	3.06e-10
rs2734975	HLA-G	A	C	0.475445	0.185841	0.0313602	3.1e-09
rs9270559	HLA-DRB1	G	T	0.432791	0.181164	0.0315331	9.18e-09
rs116929608	RADIL	G	A	0.0734177	0.324005	0.0551678	4.28e-09
rs10807943	SLC29A4	C	T	0.936786	-0.372907	0.0583869	1.69e-10
rs6966019	TNRC18	C	T	0.69829	-0.230456	0.0334555	5.64e-12
rs181316459	FBXL18	C	G	0.0467176	0.598315	0.0634037	3.85e-21
rs62443225	FBXL18	A	G	0.0773303	0.415374	0.0531221	5.31e-15
rs35978646	ACTB	T	A	0.156097	0.228495	0.0416744	4.19e-08
rs4979462	TNFSF15	T	C	0.0860817	0.330675	0.0514955	1.35e-10
rs7079205	CUL2	T	C	0.367618	0.176571	0.0321707	4.05e-08
rs1332099	NKX2-3	C	T	0.540745	-0.171554	0.0314383	4.85e-08
Ulcerative colitis
rs11805216	ERRFI1	G	A	0.276065	-0.135565	0.0241834	2.07e-08
rs4654903	OTUD3	G	A	0.490836	-0.168145	0.0211155	1.68e-15
rs12743234	ZBTB40	G	A	0.0316363	-0.419492	0.0683596	8.43e-10
rs9988642	IL23R	C	T	0.04613	-0.329295	0.0557518	3.5e-09
rs376365394	NOTCH2	T	C	0.0401853	0.306961	0.0496395	6.26e-10
rs191615076	SEC22B	A	C	0.040227	0.291357	0.050297	6.93e-09
rs7551957	FCGR2A	C	T	0.446515	-0.137468	0.0213937	1.31e-10
rs3024493	IL10	A	C	0.155893	0.202938	0.0279066	3.54e-13
rs4845140	IL19	T	C	0.0566433	-0.291788	0.049929	5.09e-09
rs4676410	GPR35	A	G	0.270119	0.145556	0.0234206	5.14e-10
rs3197999	MST1	A	G	0.39127	0.122511	0.0215171	1.24e-08
rs1245372	RNF39	C	A	0.258611	-0.160875	0.02477	8.32e-11
rs144717024	HLA-DRA	A	C	0.0039222	0.882915	0.134535	5.28e-11
rs147168394	HLA-DRA	A	G	0.01472	0.462626	0.0760874	1.2e-09
rs4587163	HLA-DQA1	T	C	0.284553	-0.197437	0.0240079	1.97e-16
rs117954350	SDK1	A	G	0.0268229	0.377517	0.0589067	1.47e-10
rs61997160	RBAK-RBAKDN	A	G	0.0978446	0.200966	0.0339292	3.16e-09
rs7781433	WIPI2	A	G	0.0742101	0.281647	0.0372718	4.14e-14
rs10807943	SLC29A4	C	T	0.93667	-0.316999	0.03996	2.14e-15
rs6974185	TNRC18	A	G	0.686101	-0.137084	0.0225299	1.17e-09
rs181316459	FBXL18	C	G	0.0469399	0.582825	0.0427046	2.08e-42
rs62443225	FBXL18	A	G	0.0775335	0.381461	0.0359781	2.9e-26
rs35978646	ACTB	T	A	0.156245	0.18598	0.0281735	4.08e-11
rs142695953	RNF216	A	C	0.186018	0.170804	0.0264165	1.01e-10
rs11531541	DNAJB9	A	G	0.0973447	0.194892	0.0341268	1.12e-08
rs10748781	NKX2-3	A	C	0.652753	-0.148476	0.0219263	1.27e-11
rs7936312	EMSY	T	G	0.413811	0.128841	0.0212811	1.41e-09
rs9617090	IL17REL	T	C	0.372362	-0.125599	0.0220974	1.32e-08
Type 1 diabetes
rs111937080	SLC16A1	C	T	0.0297524	0.241496	0.0427436	1.61e-08
rs11102634	MAGI3	A	C	0.0377392	0.229849	0.0394117	5.48e-09
rs1217238	MAGI3	A	G	0.287742	-0.0984515	0.0174072	1.55e-08
rs2476601	PTPN22	G	A	0.851736	-0.44637	0.0196745	5.93e-114
rs56175143	OLFML3	A	G	0.0487628	0.363564	0.0329596	2.72e-28
rs61819249	SYT6	A	G	0.0353176	0.231376	0.0391999	3.58e-09
rs115204205	BCL11A	C	T	0.0311899	0.264625	0.0419177	2.74e-10
rs1990760	IFIH1	T	C	0.585658	0.106056	0.0158947	2.52e-11
rs138242238	CD28	T	C	0.0962184	-0.154667	0.0275004	1.86e-08
rs3087243	CTLA4	A	G	0.329841	-0.168952	0.0167364	5.82e-24
rs35914000	ADAD1	A	G	0.39213	0.0871909	0.0158683	3.91e-08
rs9391997	IRF4	G	A	0.474402	0.103025	0.0152991	1.65e-11
rs13206649	NRSN1	C	A	0.0396391	0.225715	0.0369355	9.9e-10
rs13198285	NRSN1	C	G	0.0189528	0.432875	0.0490539	1.1e-18
rs74293212	NRSN1	A	G	0.245086	0.147692	0.0175746	4.33e-17
rs7775357	DCDC2	A	G	0.406913	-0.0988772	0.0157028	3.04e-10
rs12661981	GPLD1	G	C	0.01722	0.501606	0.049468	3.67e-24
rs807509	KIAA0319	G	C	0.333658	0.139136	0.0161125	5.86e-18
rs116202062	KIAA0319	C	G	0.0378881	-0.270439	0.0435033	5.08e-10
rs9467329	FAM65B	C	G	0.00218862	0.738719	0.134143	3.65e-08
rs116895410	AL078584.1	T	G	0.0201588	0.339922	0.0496489	7.57e-12
rs34729112	AL078584.1	A	G	0.0170678	0.551253	0.050586	1.19e-27
rs148028610	LRRC16A	T	C	0.0199923	0.411028	0.0479921	1.09e-17
rs6921589	LRRC16A	C	A	0.858489	-0.320129	0.0202511	2.74e-56
rs410234	LRRC16A	C	G	0.393882	-0.127111	0.0159206	1.42e-15
rs74912105	LRRC16A	G	A	0.0150816	0.616762	0.0520517	2.18e-32
rs7746609	HIST1H2BA	T	C	0.597729	-0.136462	0.0155947	2.12e-18
rs142869490	HIST1H2BF	A	G	0.0132801	-0.435353	0.0774596	1.91e-08
rs11753487	BTN3A2	C	T	0.133921	0.31988	0.020859	4.44e-53
rs10946833	BTN1A1	A	G	0.185682	-0.266362	0.0207127	7.57e-38
rs185848955	ZNF322	A	T	0.0381326	0.378029	0.0358337	5.1e-26
rs77989278	POM121L2	T	G	0.124374	-0.155702	0.0240566	9.65e-11
rs116807701	ZNF184	A	G	0.0523506	0.35438	0.031139	5.22e-30
rs73394715	OR2B2	A	G	0.044296	-0.28535	0.0401551	1.19e-12
rs55981324	TRIM27	T	G	0.0205806	-0.441408	0.0613683	6.35e-13
rs57071012	ZNF311	T	C	0.0353071	-0.483767	0.0481739	9.95e-24
rs114882073	ZFP57	T	C	0.022436	-0.647589	0.0622278	2.31e-25
rs17875380	HLA-F	A	C	0.0123981	0.362153	0.0624898	6.82e-09
rs9260370	HLA-A	C	T	0.072226	-0.572357	0.0342297	9.2e-63
rs115048884	ZNRD1	T	C	0.0239746	0.676378	0.0405787	2.23e-62
rs115230033	ZNRD1	C	T	0.00185275	1.0172	0.1178	5.87e-18
rs41265828	HLA-E	A	T	0.0383241	0.931335	0.0303135	1e-200
rs2267639	PPP1R10	T	C	0.0609813	-0.276784	0.0343949	8.47e-16
rs111455094	FLOT1	C	T	0.0139308	0.470924	0.0568186	1.15e-16
rs115731696	MUC22	G	A	0.0561552	0.332973	0.030576	1.29e-27
rs3132498	HLA-C	T	C	0.403352	0.543654	0.0147365	1e-200
rs9265832	HLA-B	A	G	0.60813	0.493926	0.0159111	1e-200
rs189117034	MICA	G	A	0.0093028	-0.98928	0.108909	1.05e-19
rs77108272	MICB	A	C	0.0274896	-0.280122	0.0513007	4.75e-08
rs11575840	NCR3	T	C	0.0124976	-0.503536	0.0793914	2.26e-10
rs909267	VARS	C	T	0.0507448	-0.590377	0.0410966	8.51e-47
rs2284179	STK19	G	T	0.0230356	-0.809862	0.0638259	6.84e-37
rs3134950	PPT2,PPT2-EGFL8	A	C	0.573113	0.489761	0.0155138	1e-200
rs6913605	C6orf10	G	A	0.31346	0.524515	0.0152504	1e-200
rs116353692	HLA-DRA	C	A	0.0285089	0.664072	0.0378857	8.72e-69
rs28752534	HLA-DQA1	C	T	0.37649	-0.560127	0.0161465	1e-200
rs199893722	HLA-DQB1	T	A	0.0243641	-0.521229	0.0581955	3.35e-19
rs186844497	HLA-DQA2	A	G	0.0183083	-0.587514	0.0694771	2.76e-17
rs2859059	HLA-DQA2	A	G	0.439183	-0.528282	0.0154588	1e-200
rs9784858	XXbac-BPG246D15.9	C	G	0.115949	0.771106	0.0194996	1e-200
rs114311872	PSMB9	T	C	0.0497914	-0.585448	0.0408171	1.18e-46
rs628235	BRD2	C	T	0.611847	0.423119	0.0159096	7.69e-156
rs9277629	HLA-DPB1	T	C	0.0766917	-0.293629	0.0310936	3.61e-21
rs66944316	RING1	T	C	0.0693791	0.712572	0.0247299	1.43e-182
rs144155310	DAXX	C	A	0.00629089	1.15731	0.0674165	4.72e-66
rs148420656	DAXX	C	T	0.0268273	-0.492482	0.0541237	9.1e-20
rs55642707	ITPR3	A	G	0.190582	0.466886	0.017649	3.28e-154
rs11752353	MLN	A	G	0.172749	-0.263166	0.0216634	5.88e-34
rs62397630	MLN	T	C	0.0605647	0.414655	0.028724	3.08e-47
rs12209273	MLN	C	G	0.0834848	0.29969	0.025673	1.74e-31
rs116782129	MLN	G	A	0.0433681	-0.247987	0.040562	9.73e-10
rs55767234	MLN	G	A	0.0478353	-0.581786	0.0429467	8.29e-42
rs62399263	MLN	C	G	0.0268239	0.647246	0.0389748	6.22e-62
rs142776031	GRM4	A	G	0.0293853	0.305782	0.0420696	3.64e-13
rs10807130	GRM4	T	G	0.167022	-0.339609	0.0220296	1.28e-53
rs2451370	GRM4	G	A	0.669401	-0.15195	0.0160036	2.21e-21
rs140473543	GRM4	G	T	0.0156883	0.478851	0.0538102	5.64e-19
rs1565364	GRM4	C	G	0.738575	-0.175052	0.0169865	6.66e-25
rs35741880	PACSIN1	C	T	0.164761	-0.144679	0.021642	2.31e-11
rs73746675	PACSIN1	G	A	0.0913464	0.159886	0.0257038	4.96e-10
rs143896361	ANKS1A	T	C	0.0795058	-0.361256	0.0314014	1.25e-30
rs2820241	ANKS1A	A	G	0.018618	0.458294	0.0490466	9.27e-21
rs72919002	SRPK1	C	T	0.322046	0.140018	0.0161561	4.45e-18
rs113300080	FGD2	A	C	0.0159948	0.296104	0.0543041	4.96e-08
rs1738448	MDGA1	C	T	0.926092	-0.191033	0.0279583	8.33e-12
rs2748160	BTBD9	C	T	0.957114	-0.216198	0.0359594	1.83e-09
rs73416462	SAYSD1	C	G	0.0281558	0.254265	0.0432129	4e-09
rs6908626	BACH2	T	G	0.115306	0.180912	0.0229956	3.63e-15
rs1591805	CENPW	G	A	0.451038	0.0890258	0.0153436	6.55e-09
rs181316459	FBXL18	C	G	0.0476821	-0.22258	0.0400223	2.68e-08
rs1872424	COLEC10	C	T	0.429843	-0.0906896	0.0157945	9.37e-09
rs7823699	AGO2	G	A	0.666735	-0.0950068	0.0163794	6.62e-09
rs7034200	GLIS3	A	C	0.497391	0.0901234	0.0155537	6.86e-09
rs61832754	FAM208B	G	A	0.0260141	-0.312023	0.0534778	5.39e-09
rs7090530	IL2RA	A	C	0.675477	0.134216	0.0168467	1.63e-15
rs35947132	PRF1	A	G	0.034184	-0.268058	0.0457191	4.54e-09
rs60888743	RNLS	G	A	0.230404	-0.104384	0.0187815	2.73e-08
rs7130222	IGF2	G	T	0.261583	-0.100921	0.0180637	2.31e-08
rs113257255	IGF2,INS-IGF2	G	C	0.0192582	0.29267	0.0531144	3.58e-08
rs689	INS,INS-IGF2	T	A	0.790874	0.460279	0.0206414	3.79e-110
rs1476495	ASCL2	C	G	0.0712955	-0.249262	0.0326775	2.39e-14
rs4755391	CD44	T	G	0.256705	-0.10193	0.0181189	1.85e-08
rs3184504	SH2B3	C	T	0.591357	-0.151947	0.0156567	2.87e-22
rs34337125	RTL1	A	G	0.417174	-0.123605	0.0159171	8.13e-15
rs2289702	CTSH	T	C	0.127651	-0.131116	0.0239844	4.58e-08
rs12928537	CLEC16A	A	G	0.302242	-0.11948	0.0172469	4.28e-12
rs151233	APOBR	T	C	0.12325	0.136321	0.0229046	2.65e-09
rs144517729	CES4A	A	T	0.0585812	0.184161	0.0321043	9.67e-09
rs2847273	PTPN2	C	A	0.438707	-0.10445	0.0157564	3.38e-11
rs425105	PRKD2	C	T	0.171673	-0.122034	0.0210787	7.06e-09
rs281379	MAMSTR	A	G	0.408956	0.105862	0.0157047	1.58e-11
rs3788013	UBASH3A	A	C	0.34395	0.117317	0.0162309	4.9e-13
rs74203920	AIRE	T	C	0.0369202	0.314781	0.0383473	2.24e-16
Celiac disease
rs6740034	UBE2E3	G	A	0.508972	0.168348	0.0235371	8.53e-13
rs71327040	CCR3	T	G	0.106966	0.249321	0.0357419	3.05e-12
rs6808893	LPP	T	C	0.559916	0.220724	0.0239045	2.62e-20
rs6822844	IL21	T	G	0.114114	-0.227205	0.0391576	6.54e-09
rs55742705	PRL	C	T	0.0152992	0.487035	0.0818042	2.62e-09
rs6901034	HDGFL1	A	G	0.17723	0.207399	0.0291253	1.07e-12
rs60405386	NRSN1	C	T	0.0203153	0.481381	0.071054	1.25e-11
rs17211527	NRSN1	A	G	0.0429217	0.351029	0.0520107	1.49e-11
rs12190439	NRSN1	A	G	0.0958091	0.406421	0.0355482	2.86e-30
rs114421777	NRSN1	C	G	0.00764964	0.64466	0.111287	6.92e-09
rs72842332	NRSN1	T	C	0.0273341	0.546838	0.0616842	7.64e-19
rs11966713	NRSN1	T	C	0.0106489	0.856909	0.0849639	6.4e-24
rs115338706	NRSN1	A	G	0.00329617	0.996996	0.151114	4.18e-11
rs114735811	DCDC2	G	C	0.0477696	0.355607	0.0495819	7.39e-13
rs113731132	MRS2	G	A	0.0251583	0.591641	0.063282	8.82e-21
rs811100	KIAA0319	G	A	0.971734	-0.558931	0.0596313	7.04e-21
rs13199423	KIAA0319	G	A	0.0306561	0.561749	0.0582417	5.15e-22
rs3813684	C6orf62	T	C	0.218925	0.240358	0.0270147	5.72e-19
rs7756233	FAM65B,RP3-369A17.6	A	G	0.398185	-0.173822	0.0240978	5.47e-13
rs76053626	AL078584.1,FAM65B	T	C	0.0342722	0.383096	0.0567158	1.43e-11
rs2207399	AL078584.1,FAM65B	T	A	0.344267	0.19937	0.0240685	1.2e-16
rs148318548	AL078584.1	G	T	0.012548	0.842948	0.0812803	3.36e-25
rs11969410	AL078584.1	T	C	0.00333045	1.02739	0.142168	4.95e-13
rs76699979	AL078584.1	A	G	0.0471554	0.308494	0.0515013	2.1e-09
rs10807001	LRRC16A	G	A	0.0628087	0.351457	0.0441053	1.6e-15
rs68006638	SCGN	A	G	0.0469147	1.16736	0.037986	1e-200
rs16891359	HIST1H1E	C	T	0.175594	-0.434996	0.0334971	1.47e-38
rs806786	HIST1H2BH	G	A	0.0561087	-0.339342	0.0557873	1.18e-09
rs75747360	HIST1H4H	A	G	0.0163726	0.467236	0.0809491	7.84e-09
rs72836479	BTN3A2	A	G	0.135804	-0.282089	0.0364297	9.68e-15
rs2504525	ZNF322	T	C	0.867748	0.282821	0.0366293	1.15e-14
rs12214465	HIST1H4L	T	C	0.0979884	-0.235306	0.0418755	1.92e-08
rs1029328	GPX6	C	T	0.125068	-0.348627	0.0382542	7.98e-20
rs389118	GPX5	G	A	0.271742	-0.288006	0.0272534	4.21e-26
rs181621740	TRIM27	A	C	0.0121781	-0.889589	0.1396	1.86e-10
rs115867342	TRIM27	A	T	0.0349747	0.74521	0.0505726	3.82e-49
rs29221	GABBR1	G	C	0.39409	-0.321905	0.0242602	3.51e-40
rs1611250	HLA-G	T	C	0.239461	0.731097	0.0231942	1e-200
rs72848653	HLA-G	T	C	0.0923379	-0.53435	0.045719	1.47e-31
rs12174099	TRIM26	T	A	0.0510284	-0.587704	0.0622299	3.59e-21
rs13212094	IER3	A	G	0.0285759	0.430332	0.0622957	4.92e-12
rs1264372	IER3	T	C	0.301681	0.720434	0.0220136	1e-200
rs3094210	CDSN,PSORS1C1	A	G	0.339536	0.756673	0.0215716	1e-200
rs28698549	MICB	G	A	0.46504	0.714724	0.0218289	1e-200
rs2229094	LTA	C	T	0.323239	-0.575827	0.0258908	1.39e-109
rs4947328	NCR3	G	A	0.0459108	-0.6287	0.0661435	2e-21
rs9296004	SKIV2L	C	A	0.0973695	-0.597088	0.0452692	1.01e-39
rs6937318	TNXB	C	T	0.552529	-0.693576	0.0217466	1e-200
rs12055568	NOTCH4	A	G	0.0138558	-0.659657	0.120749	4.68e-08
rs538473	C6orf10	A	G	0.13546	-0.640391	0.0387889	3.13e-61
rs28374650	HLA-DQB1	T	C	0.339478	-0.721255	0.0253199	1.76e-178
rs113523948	HLA-DQB1	C	G	0.01502	-0.96025	0.129612	1.28e-13
rs17213693	HLA-DOB	C	G	0.110971	-0.579328	0.0424186	1.82e-42
rs4713598	XXbac-BPG246D15.9	G	T	0.371118	0.661213	0.0218349	1e-200
rs2267647	HLA-DOA	G	A	0.712116	-0.717328	0.0222755	1e-200
rs9277052	HLA-DPA1	C	T	0.244322	0.734527	0.0229496	1e-200
rs139969885	COL11A2	G	A	0.0246564	-0.686166	0.0908341	4.22e-14
rs112199989	DAXX	A	G	0.0523315	-0.410966	0.0586635	2.46e-12
rs41270541	SYNGAP1	T	A	0.0453965	1.18737	0.0382933	1e-200
rs13192436	ITPR3	T	C	0.285054	-0.331612	0.0268469	4.75e-35
rs942495	MLN	T	C	0.0722364	0.847138	0.0350584	5.37e-129
rs6903171	MLN	C	G	0.116439	0.955467	0.0276207	1e-200
rs3800341	MLN	A	G	0.773909	-0.338187	0.0261295	2.58e-38
rs12215482	MLN	G	A	0.262792	0.39139	0.0248877	1e-55
rs9469638	GRM4	C	T	0.451302	-0.316858	0.0238408	2.62e-40
rs12524996	GRM4	A	G	0.00617216	0.788563	0.118784	3.17e-11
rs114310352	GRM4	A	G	0.051216	-0.541895	0.0623682	3.67e-18
rs34650286	GRM4	C	A	0.161722	0.451894	0.0288512	2.71e-55
rs2499769	GRM4	G	C	0.701529	-0.156782	0.0259011	1.42e-09
rs76591831	GRM4	G	A	0.066514	-0.314917	0.0524017	1.86e-09
rs937033	GRM4	C	A	0.0875942	0.886912	0.0315046	2.28e-174
rs41269040	RPS10,RPS10-NUDT3	A	G	0.0540581	-0.340135	0.0575493	3.41e-09
rs2395560	RPS10	A	G	0.859263	0.252007	0.0357172	1.72e-12
rs3798547	SPDEF	G	A	0.92605	-0.723617	0.0357433	3.95e-91
rs34945912	SPDEF	A	G	0.141235	0.424849	0.0302517	8.41e-45
rs33959228	ZNF76	T	C	0.0265527	0.435934	0.0634704	6.5e-12
rs145499032	TULP1	A	G	0.0179672	0.793596	0.0684578	4.5e-31
rs149450199	FKBP5	A	G	0.0297483	0.647221	0.0560611	7.83e-31
rs2766519	LHFPL5	C	T	0.32489	0.262814	0.0241596	1.46e-27
rs141026682	MAPK13	A	G	0.138806	0.194765	0.032533	2.14e-09
rs138886395	CDKN1A	C	G	0.0163635	0.644907	0.0734171	1.58e-18
rs460539	CPNE5	G	A	0.323642	-0.146843	0.0254707	8.16e-09
rs831504	FGD2	T	C	0.539829	-0.177889	0.0233606	2.64e-14
rs195389	TBC1D22B	C	T	0.0531708	-0.36758	0.0579596	2.27e-10
rs56145403	CCDC167	T	C	0.132132	0.235395	0.0325131	4.49e-13
rs79589922	MDGA1	T	A	0.0259952	0.378289	0.0645387	4.59e-09
rs9488932	DSE	T	C	0.261278	-0.149909	0.0271972	3.55e-08
rs67572105	THEMIS	A	G	0.0709797	-0.279583	0.0495313	1.66e-08
rs6933404	OLIG3	C	T	0.189101	0.190144	0.0285287	2.65e-11
rs212407	TAGAP	A	G	0.702702	-0.140875	0.0250592	1.89e-08
rs55781052	ETS1	T	C	0.259625	0.148049	0.0262562	1.71e-08
rs3184504	SH2B3	C	T	0.591275	-0.158059	0.0237508	2.83e-11
Psoriasis
rs7542079	RUNX3	C	T	0.561867	0.0950954	0.0150806	2.87e-10
rs80174646	IL23R	T	G	0.045716	-0.227133	0.0382237	2.81e-09
rs10193310	REL	A	G	0.248028	0.126764	0.0170155	9.34e-14
rs11679753	B3GNT2	G	A	0.64863	-0.0912658	0.0155432	4.31e-09
rs78456138	IFIH1	T	C	0.0203786	-0.364637	0.0590482	6.61e-10
rs847	IL13	C	T	0.63499	0.126621	0.0157392	8.63e-16
rs74817271	TNIP1	A	G	0.0744382	0.224803	0.0267321	4.12e-17
rs6886974	UBLCP1	T	A	0.0278619	0.315361	0.0414177	2.65e-14
rs6556423	IL12B	T	C	0.641772	-0.180408	0.0152621	3.05e-32
rs13153019	RGS14	C	T	0.272931	0.101863	0.0164997	6.67e-10
rs7768236	NRSN1	G	A	0.113453	0.124591	0.0228139	4.73e-08
rs6916186	C6orf62	G	A	0.913899	-0.145281	0.0259652	2.2e-08
rs115941737	SLC17A2	G	T	0.020962	0.26463	0.0480763	3.7e-08
rs9461235	HIST1H2AC	C	T	0.188923	-0.120061	0.0195286	7.85e-10
rs4711143	PRSS16	T	C	0.0394717	0.402176	0.0339255	2.03e-32
rs116490552	OR14J1	T	C	0.0116932	0.392457	0.0619929	2.44e-10
rs3115628	HLA-G	T	C	0.589464	0.246869	0.0152834	1.09e-58
rs2517602	TRIM26	T	C	0.340464	-0.166798	0.0159666	1.52e-25
rs74787141	IER3	C	T	0.0788299	0.378668	0.0247416	7.09e-53
rs28732090	MUC22	G	C	0.0583511	0.7983	0.0250202	1e-200
rs76343304	HLA-C	T	C	0.0724489	-0.222499	0.0305769	3.42e-13
rs34972021	HLA-B	G	A	0.152131	-0.228979	0.0217885	7.84e-26
rs28367848	HLA-B	T	C	0.232926	0.474095	0.0159931	4.09e-193
rs17193122	HLA-B	A	G	0.0482594	0.386065	0.0312621	4.91e-35
rs2516483	MCCD1	C	G	0.092441	0.337129	0.0234232	5.73e-47
rs1065356	C6orf25,LY6G6C	A	G	0.357922	0.104251	0.0154635	1.56e-11
rs9271847	HLA-DQA1	G	A	0.504984	-0.181815	0.0149245	3.86e-34
rs1049055	HLA-DQB1	T	C	0.739934	0.148735	0.0173351	9.49e-18
rs9276817	PSMB9	T	C	0.293078	-0.110782	0.0165828	2.38e-11
rs4713605	HLA-DOA	A	T	0.331255	0.110999	0.0156425	1.28e-12
rs6933319	HLA-DOA	T	C	0.0392123	0.347752	0.0344752	6.31e-24
rs17221401	COL11A2	A	G	0.106416	0.242528	0.0226747	1.06e-26
rs4713637	ITPR3	C	G	0.330827	0.0981278	0.0157317	4.44e-10
rs33980500	TRAF3IP2	T	C	0.0724488	0.237708	0.0268401	8.26e-19
rs674451	TNFAIP3	C	T	0.344313	0.128161	0.015488	1.29e-16
rs9346778	TAGAP	T	C	0.163996	-0.116749	0.0206424	1.55e-08
rs6956343	WIPI2	T	C	0.152993	0.122643	0.020285	1.49e-09
rs181316459	FBXL18	C	G	0.0473913	0.330442	0.0326143	3.99e-24
rs62443225	FBXL18	A	G	0.0780019	0.199119	0.0268994	1.34e-13
rs35978646	ACTB	T	A	0.156686	0.113259	0.0202697	2.3e-08
rs60600003	ELMO1	G	T	0.102104	0.149572	0.0236681	2.62e-10
rs16903065	AC026248.1	A	C	0.115532	-0.141275	0.0241631	5.01e-09
rs1250566	ZMIZ1	A	G	0.407776	-0.088896	0.0153274	6.64e-09
rs76741620	PRR5L	G	A	0.0579356	0.174314	0.030468	1.06e-08
rs653169	ZC3H12C	G	A	0.570235	-0.0861892	0.0151004	1.14e-08
rs8904	NFKBIA	A	G	0.388059	-0.126143	0.0154202	2.83e-16
rs2021511	RMI2	T	C	0.265161	-0.108961	0.0172224	2.51e-10
rs144651842	IL4R	A	G	0.0776597	0.171788	0.0268541	1.58e-10
rs28998802	NOS2	A	G	0.184254	0.160654	0.0186763	7.83e-18
rs34536443	TYK2	C	G	0.030271	-0.281948	0.0474089	2.73e-09
rs2769979	SPATA2	C	T	0.604978	-0.0957142	0.0151474	2.64e-10
Ankylosing spondylitis
rs72749142	KIF21B	A	G	0.138556	-0.235299	0.0411114	1.04e-08
rs6759003	B3GNT2	C	T	0.662385	-0.187972	0.0276852	1.12e-11
rs2032890	ERAP1	C	A	0.268649	-0.243199	0.0312391	6.97e-15
rs149679145	HDGFL1	G	A	0.0296196	0.46119	0.0681402	1.3e-11
rs66854396	HDGFL1	G	A	0.281844	-0.173126	0.0301978	9.86e-09
rs75554630	HDGFL1	G	A	0.0266933	0.516984	0.0700711	1.61e-13
rs508584	NRSN1	A	G	0.0912158	0.30842	0.0422651	2.94e-13
rs34951809	NRSN1	T	A	0.0539875	0.613545	0.0493242	1.6e-35
rs3789220	DCDC2	A	G	0.0825837	0.255477	0.0452665	1.66e-08
rs72828998	DCDC2	A	C	0.0821366	0.370391	0.0436773	2.25e-17
rs2817213	ALDH5A1	A	G	0.366492	-0.160478	0.0278504	8.31e-09
rs139600027	AL078584.1,FAM65B	T	C	0.0475127	0.654306	0.0515845	7.24e-37
rs77831243	LRRC16A	C	T	0.0232228	0.847808	0.0683531	2.51e-35
rs9356969	LRRC16A	T	C	0.0342671	0.359057	0.065199	3.65e-08
rs7762836	LRRC16A	T	C	0.273981	-0.188029	0.0306554	8.59e-10
rs215016	LRRC16A	C	T	0.879514	-0.330153	0.0372337	7.51e-19
rs1876372	LRRC16A	A	G	0.110082	0.323626	0.0389026	8.88e-17
rs16890706	LRRC16A	A	G	0.134662	0.325303	0.0357567	9.23e-20
rs13192159	LRRC16A	T	C	0.160359	0.533673	0.0315138	2.5e-64
rs62392694	HIST1H2BA	C	T	0.131798	0.383508	0.0358024	8.96e-27
rs117297254	TRIM38	G	C	0.0987064	-0.295814	0.0479683	6.97e-10
rs72834678	HIST1H1T	A	G	0.0847468	0.771418	0.0376323	2.21e-93
rs35183513	BTN3A2	A	G	0.135403	0.524058	0.0335985	7.55e-55
rs147392974	POM121L2	A	G	0.0295819	1.0213	0.0562183	9.48e-74
rs2021835	HIST1H3H	T	C	0.0547659	-0.423681	0.0657998	1.2e-10
rs114799031	ZKSCAN8	T	A	0.0623297	1.27417	0.0363752	1e-200
rs379157	OR5V1	A	G	0.674097	0.290809	0.0290883	1.56e-23
rs4391284	ZFP57	T	C	0.285713	0.63844	0.0258294	6.93e-135
rs149136965	MUC21	C	G	0.0365502	1.5925	0.0412699	1e-200
rs12198448	MUC22	C	T	0.182882	-0.570382	0.037818	2.12e-51
rs17190106	MUC22	A	G	0.0897976	1.08142	0.0329722	1e-200
rs3869111	HCG27	T	C	0.0420995	-0.46685	0.0760757	8.43e-10
rs28380804	HLA-B	G	C	0.586695	0.610995	0.0269377	6.79e-114
rs2428491	HLA-B	T	C	0.336291	0.85361	0.0238708	1e-200
rs9266715	MICA	T	C	0.742736	-0.942105	0.0242436	1e-200
rs9296004	SKIV2L	C	A	0.0973327	0.509212	0.0385676	8.42e-40
rs28986321	NOTCH4	A	C	0.0097599	0.666251	0.109651	1.23e-09
rs374532386	HLA-DRA	T	C	0.029144	0.387827	0.0700895	3.14e-08
rs560607175	HLA-DQA1	A	C	0.122787	-0.26084	0.043165	1.51e-09
rs191329273	HLA-DQB1	C	T	0.0961598	0.754641	0.0358658	2.78e-98
rs2857102	TAP2,XXbac-BPG246D15.9	G	T	0.0565368	1.00967	0.0414421	4.17e-131
rs55869430	TAP2,XXbac-BPG246D15.9	G	A	0.0880707	-0.382034	0.0516519	1.4e-13
rs3128950	HLA-DOA	G	T	0.839141	0.360932	0.0416237	4.27e-18
rs9296068	HLA-DOA	G	T	0.435554	0.219545	0.026404	9.19e-17
rs3128959	HLA-DPA1,HLA-DPB1	A	G	0.134157	0.467341	0.0343762	4.29e-42
rs9277979	DAXX	T	C	0.142079	0.442386	0.0339998	1.05e-38
rs2296329	ITPR3	G	A	0.265713	0.455436	0.0275823	3.01e-61
rs10947457	MLN	T	C	0.150268	0.373764	0.0339522	3.48e-28
rs60982402	GRM4	T	G	0.0440348	0.875448	0.0496986	1.88e-69
rs60070153	GRM4	A	C	0.371683	0.178225	0.0273772	7.52e-11
rs9368791	GRM4	T	C	0.158356	0.230078	0.0344873	2.53e-11
rs11968244	RPS10	G	C	0.0265318	0.918273	0.0622983	3.57e-49
rs10807156	MAPK14	A	T	0.281198	0.235876	0.0284512	1.13e-16
rs7751919	C6orf222	A	G	0.0718951	0.316986	0.0471604	1.8e-11
rs186418170	BTBD9	T	A	0.0195308	0.506726	0.0868388	5.37e-09
rs7805568	WIPI2	A	G	0.934141	-0.338929	0.0489351	4.33e-12
rs35887628	WIPI2	C	G	0.0778009	0.31032	0.0458323	1.28e-11
rs55859346	WIPI2	C	G	0.152768	0.291993	0.0347178	4.08e-17
rs10224849	SLC29A4	C	G	0.107929	0.23062	0.0405547	1.3e-08
rs181316459	FBXL18	C	G	0.0471767	0.6658	0.0522059	2.99e-37
rs62443225	FBXL18	A	G	0.0778205	0.431922	0.0444618	2.62e-22
rs35978646	ACTB	T	A	0.15603	0.242829	0.0350238	4.11e-12
rs142695953	RNF216	A	C	0.186506	0.214716	0.0329683	7.38e-11
Multiple sclerosis
rs142869490	HIST1H2BF	A	G	0.0133077	0.718851	0.103321	3.46e-12
rs137878408	POM121L2	C	G	0.0125736	0.772016	0.10448	1.48e-13
rs76761992	TRIM27	A	C	0.065967	0.321859	0.0557532	7.79e-09
rs9380141	HLA-G	C	T	0.367565	-0.326159	0.0319871	2.05e-24
rs147023494	HLA-A	T	C	0.0401953	0.505288	0.0656379	1.38e-14
rs183697542	DDR1	T	C	0.0168834	0.932637	0.0867091	5.56e-27
rs2905758	MUC22	C	T	0.0902185	0.34886	0.0476405	2.43e-13
rs35989721	MICA	C	T	0.104295	-0.376532	0.0544925	4.85e-12
rs75518104	MICA	T	C	0.0338971	0.726922	0.0661586	4.39e-28
rs56111157	AIF1	A	G	0.0760319	0.42547	0.0527517	7.29e-16
rs115797804	BTNL2	T	G	0.124253	-0.45788	0.0518194	9.92e-19
rs145365399	HLA-DRB1	G	A	0.0290229	-0.801344	0.11781	1.03e-11
rs9271069	HLA-DRB1	G	A	0.86079	-0.830626	0.0342637	8e-130
rs55869430	TAP2,XXbac-BPG246D15.9	G	A	0.0876413	-0.365967	0.0599767	1.05e-09
rs2071349	HLA-DPA1	G	C	0.145956	-0.30178	0.0456914	3.98e-11
rs62398913	UQCC2	T	C	0.043904	0.425757	0.0637835	2.47e-11
rs8045630	CLEC16A	C	T	0.579457	-0.167182	0.0305253	4.33e-08
rs10421112	EPS15L1	T	C	0.359908	0.171548	0.0311782	3.75e-08
rs11666265	IFI30	T	C	0.25777	-0.213186	0.0357383	2.44e-09
Primary biliary cholangitis (PBC)
rs6659932	IL12RB2	C	A	0.913366	-0.499604	0.0910358	4.07e-08
rs9274637	HLA-DQB1	G	A	0.731727	0.452538	0.0699912	1.01e-10
rs4713588	HLA-DQB1	A	C	0.0964867	0.837492	0.0777934	5e-27
rs1042133	HLA-DPB1	C	G	0.157134	0.470876	0.0716745	5.04e-11
Asthma
rs1217227	MAGI3	C	T	0.69226	-0.0634088	0.0110204	8.73e-09
rs887972	IL18RAP	G	A	0.292534	0.0785282	0.0111822	2.18e-12
rs72837868	BCL2L11	A	G	0.11572	0.0915837	0.0157477	6.04e-09
rs1837253	TSLP	T	C	0.752808	0.0789771	0.012152	8.08e-11
rs2188962	C5orf56	C	T	0.318957	-0.0703088	0.0110923	2.32e-10
rs6889822	HTR4	A	G	0.382131	-0.0582255	0.0105876	3.81e-08
rs10095945	YTHDF3	G	A	0.306822	0.0625144	0.0111717	2.2e-08
rs2095044	IL33	T	C	0.762515	-0.0715175	0.0119142	1.94e-09
rs77481341	GATA3	T	C	0.161384	0.0831296	0.0137186	1.36e-09
rs71483712	GATA3	T	C	0.048854	-0.135958	0.0246771	3.6e-08
rs12440067	ITPKA	C	A	0.282613	0.0617062	0.011298	4.72e-08
rs17293632	SMAD3	C	T	0.2604	0.0724596	0.0115577	3.63e-10
rs7213668	GSDMB	G	A	0.247833	0.0697636	0.0117812	3.19e-09
rs817313	UCKL1	T	G	0.614813	-0.060076	0.0105632	1.29e-08
Eczema or dermatitis
rs12123821	HRNR	C	T	0.0389454	0.122625	0.0187288	5.86e-11
rs7515302	SLAMF6	C	T	0.528638	-0.0416586	0.00753806	3.27e-08
rs61828367	TNFSF18	A	G	0.432433	0.058545	0.00756331	9.89e-15
rs4658056	RGS1	G	C	0.796525	0.0523547	0.00944075	2.93e-08
rs11694658	IL18RAP	A	G	0.808405	-0.0694989	0.00940368	1.46e-13
rs34290285	D2HGDH	G	A	0.216859	-0.0526649	0.00916078	8.98e-09
rs10460975	SATB1,TBC1D5	C	T	0.543891	-0.0481579	0.00747665	1.19e-10
rs11922386	SATB1	G	C	0.478081	0.0450336	0.00745805	1.56e-09
rs148981345	FOXP1	C	CTTAT	0.0550007	-0.0983675	0.0168526	5.32e-09
rs13088318	SENP7	A	G	0.373306	-0.0451992	0.00773315	5.07e-09
rs77037156	KIAA1109	T	A	0.0543025	-0.0986271	0.0169891	6.42e-09
rs41436350	FGF2	C	T	0.0812779	0.0742362	0.0136064	4.87e-08
rs987106	IL7R	A	T	0.625078	-0.0529373	0.00768343	5.59e-12
rs7720230	P4HA2	T	G	0.30607	-0.0705597	0.00816892	5.74e-18
rs4976689	RGS14	C	G	0.360078	0.045175	0.00774631	5.48e-09
rs1107943	TAGAP	T	C	0.0749646	0.076968	0.0139741	3.63e-08
rs11761199	IRF5	A	G	0.493484	0.042588	0.00746616	1.17e-08
rs79376089	CHD7	G	A	0.0640398	0.103183	0.0149616	5.33e-12
rs3913969	TPD52	C	T	0.653693	-0.0484354	0.00780843	5.54e-10
rs10103637	AC026248.1	C	A	0.115391	-0.0667577	0.0118312	1.68e-08
rs117137535	ARRDC1	G	A	0.039649	0.132362	0.0186689	1.34e-12
rs61839660	IL2RA	C	T	0.0410146	0.144008	0.0182688	3.2e-15
rs2393902	ZNF365	T	C	0.423004	0.0432243	0.00757443	1.15e-08
rs7925585	PRR5L	A	G	0.363564	-0.0584103	0.0078109	7.54e-14
rs1895839	PRR5L	C	G	0.186698	0.0574861	0.0094923	1.39e-09
rs479844	OVOL1	A	G	0.588453	0.0455051	0.0076138	2.28e-09
rs7936070	EMSY	G	T	0.414589	0.0623723	0.00754333	1.36e-16
rs1026788	IL22	T	C	0.559639	0.054721	0.00754061	3.96e-13
rs11059675	LRRC43	G	A	0.422952	0.0456624	0.00756917	1.61e-09
rs2041733	CLEC16A	T	C	0.467216	-0.0568877	0.00751073	3.61e-14
rs11079051	CNTNAP1	A	C	0.534396	0.0418789	0.00749541	2.31e-08
rs9893777	PHOSPHO1	G	T	0.471942	-0.0482047	0.00748256	1.18e-10
rs2283589	ARID3A	G	A	0.104942	0.0683838	0.0119742	1.12e-08
rs10414065	SLC7A10	C	T	0.0974259	-0.0789932	0.0128803	8.63e-10
rs2236506	RTEL1,RTEL1-TNFRSF6B	G	A	0.808104	0.0807782	0.00959184	3.72e-17
rs2075725	CSF2RB	G	A	0.620769	0.0560523	0.00770598	3.49e-13
Amyotrophic lateral sclerosis
rs41272873	MOB3B	C	A	0.0446751	0.927078	0.114015	4.25e-16
rs141976368	LINGO2	C	T	0.0156982	1.42013	0.155257	5.86e-20
rs72724971	LINGO2	A	G	0.0369566	0.870431	0.127249	7.9e-12
Graves' disease
rs6679677	RSBN1	C	A	0.146495	0.270583	0.035117	1.31e-14
rs11571297	CTLA4	T	C	0.371994	-0.252551	0.0279024	1.41e-19
rs60946162	LPP	C	T	0.406997	-0.161299	0.0273657	3.77e-09
rs77039967	SLC29A4	G	A	0.0306213	-0.564359	0.0927411	1.16e-09
rs11038350	PRDM11	C	G	0.30721	0.199731	0.0280899	1.16e-12
rs2160215	TSHR	T	C	0.295676	0.320977	0.0277957	7.58e-31
rs56738967	MAF	G	C	0.310815	0.20663	0.0281851	2.28e-13
rs1569723	CD40	C	A	0.728193	0.182338	0.0307714	3.11e-09
rs12482947	UBASH3A	T	C	0.578939	0.173963	0.0272444	1.71e-10
rs1985790	IGLV3-21	G	A	0.458182	-0.197121	0.027513	7.8e-13
Hashimoto thyroiditis
rs4385650	TNFRSF14	G	C	0.108044	0.0790166	0.0124618	2.29e-10
rs735000	FAM213B	C	T	0.120019	0.0765716	0.0119025	1.25e-10
rs4912068	AKR7A2	C	G	0.0886769	-0.0810188	0.0141167	9.51e-09
rs12407089	CAPZB	G	C	0.316122	0.0923609	0.00836234	2.32e-28
rs56983610	CAPZB	C	A	0.130597	-0.104236	0.0118418	1.34e-18
rs28391281	INPP5B	T	C	0.546363	-0.0503426	0.00783427	1.31e-10
rs2235544	DIO1	C	A	0.544952	-0.0554078	0.0078663	1.87e-12
rs914960	RAVER2	T	A	0.150334	-0.0629918	0.0110739	1.28e-08
rs71641308	ZZZ3	C	T	0.0963323	0.0745947	0.0131656	1.46e-08
rs10494077	VAV3	G	A	0.213715	0.109462	0.00941244	2.92e-31
rs6679677	RSBN1	C	A	0.143902	0.306501	0.0106221	4.38e-183
rs10858026	OLFML3	T	G	0.807437	0.06992	0.0100674	3.78e-12
rs116776245	SYT6	G	A	0.0833091	0.0872938	0.0139113	3.5e-10
rs12756019	NTRK1	G	A	0.605562	-0.0576319	0.00801665	6.53e-13
rs322901	PTPRC	C	G	0.568082	-0.0445694	0.00789034	1.62e-08
rs2629649	C1orf116	T	G	0.312967	0.0507258	0.00838789	1.47e-09
rs11694732	TPO	G	C	0.42955	0.110147	0.0078854	2.43e-44
rs1534424	TRIB2	A	C	0.397949	-0.0563343	0.00800768	1.99e-12
rs11897732	THADA	G	A	0.582497	0.0463268	0.00797538	6.29e-09
rs61201527	B3GNT2	A	C	0.124417	0.0641356	0.011765	5e-08
rs35717611	SERTAD2	C	T	0.378383	0.0538069	0.00808853	2.89e-11
rs200471253	ANKRD36	A	AT	0.233301	-0.0549223	0.00940606	5.25e-09
rs114113847	PLA2R1	G	T	0.801902	0.0540903	0.00991274	4.85e-08
rs1990760	IFIH1	C	T	0.585897	0.0638177	0.00795928	1.07e-15
rs713427	HIBCH	T	C	0.221866	0.0574138	0.00936868	8.88e-10
rs4853459	STAT4	T	C	0.769568	-0.123481	0.00915986	2.03e-41
rs11571297	CTLA4	T	C	0.373305	-0.124562	0.00813351	6.1e-53
rs10166287	ICOS	T	G	0.102806	-0.0919743	0.0131208	2.39e-12
rs1441172	IKZF2	C	T	0.31324	-0.0525649	0.00852681	7.06e-10
rs6724363	IGFBP5	G	T	0.624795	0.089522	0.00810683	2.38e-28
rs794999	SYN2	A	G	0.771704	-0.0679624	0.00925834	2.13e-13
rs4638909	ST3GAL6	C	T	0.279729	0.0486522	0.00870397	2.28e-08
rs1373739	CBLB	C	T	0.769035	-0.055827	0.00923612	1.5e-09
rs111352680	TRAT1	G	A	0.32381	-0.0550579	0.00844707	7.13e-11
rs141686764	SI	A	G	0.018741	-0.164372	0.0297604	3.33e-08
rs2049218	LPP	C	T	0.386346	-0.102774	0.00807538	4.19e-37
rs371133565	CLNK	G	GA	0.37077	-0.0577902	0.00812838	1.16e-12
rs6448432	RBPJ	G	A	0.281847	0.0660575	0.00864199	2.11e-14
rs56159866	CHRNA9	C	T	0.232405	-0.0591346	0.0093534	2.58e-10
rs11935941	NR3C2	A	C	0.123206	-0.141463	0.0123947	3.59e-30
rs13137589	TLR3	A	G	0.36779	-0.0631943	0.00818682	1.17e-14
rs12697352	IL7R	G	A	0.395907	-0.0499358	0.00803913	5.24e-10
rs2972343	PDE8B	A	G	0.105752	-0.0882555	0.0129562	9.64e-12
rs2046045	PDE8B	T	G	0.414313	0.127336	0.00789864	1.81e-58
rs400609	WDR41	A	G	0.4999	-0.0463101	0.00781246	3.07e-09
rs7444908	WDR41	A	G	0.356509	-0.06392	0.00820707	6.79e-15
rs4704447	TBCA	A	G	0.56869	-0.0460311	0.00793057	6.46e-09
rs568999	C5orf30	G	C	0.315823	-0.0533804	0.00844386	2.59e-10
rs244687	TCF7	A	G	0.748077	-0.0741115	0.00893353	1.08e-16
rs7701443	NR3C1	A	G	0.380588	-0.046864	0.00813299	8.3e-09
rs9378805	IRF4	A	C	0.469179	0.0454094	0.00783841	6.91e-09
rs1317983	VEGFA	T	C	0.680897	0.102264	0.00850572	2.69e-33
rs66760320	C6orf223	C	T	0.202443	-0.0637918	0.00980279	7.64e-11
rs7754251	BACH2	G	C	0.447795	0.0814232	0.00783265	2.6e-25
rs12206423	SESN1	C	T	0.148506	0.0614412	0.0108764	1.61e-08
rs11969311	HIVEP2	A	C	0.252349	-0.0569107	0.00903279	2.97e-10
rs9497965	SASH1	C	T	0.33673	0.0655856	0.0082763	2.29e-15
rs753760	PDE10A	C	G	0.261725	-0.0823464	0.00895538	3.74e-20
rs2345568	RNASET2	A	G	0.372507	-0.0651412	0.00811633	1.01e-15
rs10259879	CARD11	A	G	0.231986	0.06374	0.00928469	6.65e-12
rs10275896	SKAP2	T	C	0.18782	-0.0621992	0.010121	7.97e-10
rs12540388	SKAP2	A	T	0.1861	-0.0657312	0.0101757	1.05e-10
rs3778752	IRF5	G	T	0.439791	0.0452516	0.0078739	9.08e-09
rs2976908	SGK223	T	G	0.483628	-0.0605273	0.00789139	1.72e-14
rs78953577	NRG1	G	T	0.24797	-0.0613847	0.00911757	1.67e-11
rs6471875	CA8	C	A	0.405069	0.0489914	0.0079709	7.93e-10
rs3103991	TNFRSF11B	A	G	0.748361	0.0558276	0.0090733	7.61e-10
rs2124594	POU5F1B	T	C	0.318009	-0.0593882	0.00846101	2.23e-12
rs2739043	PHF20L1	A	G	0.633324	-0.0551584	0.00809602	9.56e-12
rs2702968	SLA,TG	A	T	0.428279	0.0482097	0.00790508	1.07e-09
rs938726	AGO2	A	C	0.73143	-0.0676073	0.00876677	1.24e-14
rs10814915	GLIS3	T	C	0.543587	-0.0708255	0.00782937	1.48e-19
rs10118880	IFNE	G	A	0.724067	-0.0599654	0.00871311	5.89e-12
rs12346614	TMOD1	T	C	0.0777462	0.0918393	0.0144695	2.19e-10
rs10818050	FOXE1	A	G	0.655429	0.24571	0.00836262	9.33e-190
rs7043516	FOXE1	A	C	0.166287	-0.106566	0.0107159	2.66e-23
rs774121	CORO2A	T	C	0.749326	-0.0711606	0.00897138	2.16e-15
rs10817674	TNFSF15	C	A	0.404202	0.0491956	0.00796987	6.71e-10
rs10116520	NEK6	A	G	0.400977	0.0922204	0.00796132	4.99e-31
rs72616654	ADGRD2	C	G	0.553338	0.051378	0.00788836	7.36e-11
rs79051898	IL2RA	C	T	0.120524	-0.067706	0.0121605	2.58e-08
rs706779	IL2RA	T	C	0.377551	-0.067476	0.00810423	8.36e-17
rs17389938	GATA3	G	C	0.143917	0.0665321	0.0110281	1.61e-09
rs7902146	ARID5B	C	T	0.750453	-0.0731997	0.0089842	3.71e-16
rs10821972	RTKN2	G	A	0.720979	-0.0529449	0.00869427	1.13e-09
rs10786560	NKX2-3	G	A	0.245322	0.0720434	0.00909406	2.34e-15
rs9292	AMPD3	A	G	0.968429	-0.124311	0.0219269	1.43e-08
rs8193	CD44	C	T	0.352685	0.058247	0.00818416	1.1e-12
rs7127620	CCDC81	A	G	0.359376	-0.0514586	0.00820742	3.62e-10
rs13447704	MRE11A	T	C	0.0268399	-0.141098	0.0248049	1.28e-08
rs4409785	FAM76B	T	C	0.165694	0.0884395	0.010381	1.6e-17
rs76169968	PCSK7	G	A	0.0991748	-0.086105	0.013355	1.14e-10
rs60759266	NINJ2	C	A	0.276435	0.0493724	0.00873944	1.61e-08
rs2110451	CD69	G	A	0.277453	0.0811223	0.00867851	8.97e-21
rs11830037	RAPGEF3,SLC48A1	C	A	0.0888095	0.0996828	0.0136049	2.35e-13
rs61938962	RPS26	C	T	0.319262	0.0805646	0.0083324	4.09e-22
rs1319091	C12orf42	C	A	0.795	-0.0559107	0.00969016	7.93e-09
rs3184504	SH2B3	T	C	0.593695	-0.156961	0.00791641	1.73e-87
rs17364832	RP11-307N16.6,SPATA13	T	G	0.291179	0.0788068	0.00854317	2.85e-20
rs79490353	FLT3	T	C	0.0161635	0.200239	0.0305624	5.68e-11
rs201409872	SLC25A15	G	T	0.0505858	-0.101773	0.0182761	2.57e-08
rs17447487	ELF1	C	T	0.0516195	-0.103313	0.0182239	1.44e-08
rs1239704	DLEU1	G	A	0.691589	-0.0513046	0.00845726	1.31e-09
rs28396553	MBIP	C	T	0.64977	-0.0460976	0.00822089	2.05e-08
rs116909374	MBIP	C	T	0.0306768	-0.212521	0.0239684	7.53e-19
rs1885013	RAD51B	G	A	0.693585	0.0504811	0.00852693	3.22e-09
rs12897126	TSHR	T	A	0.886514	-0.102215	0.0121998	5.37e-17
rs71430783	ITPK1	G	T	0.180111	0.0929704	0.0100599	2.43e-20
rs8006310	SIVA1	A	G	0.504177	-0.0542998	0.00783208	4.12e-12
rs7144089	IGHA1	G	C	0.445673	-0.0473475	0.00823749	9.04e-09
rs72729322	C15orf53	C	T	0.209989	0.0574537	0.0095589	1.85e-09
rs12923006	ADCY9	G	A	0.179626	0.072125	0.0100994	9.23e-13
rs30233	MKL2	G	A	0.586573	-0.0540285	0.00794838	1.07e-11
rs201121732	IL21R	C	CT	0.0580238	0.160647	0.0162785	5.69e-23
rs151233	APOBR	C	T	0.122808	0.0845588	0.0117813	7.11e-13
rs72796365	NOD2	C	T	0.0260639	0.141199	0.0239386	3.67e-09
rs200293726	MAF	A	T	0.305176	-0.0840011	0.00861781	1.89e-22
rs61759532	ACAP1	C	T	0.189239	0.0778455	0.00992449	4.37e-15
rs11079035	CTD-2132N18.3,RAB5C	G	A	0.202659	0.0756235	0.00963489	4.2e-15
rs1808192	TBKBP1	A	G	0.592061	-0.0459939	0.00797357	8.01e-09
rs10514934	TBX21	T	C	0.150875	-0.0823176	0.0110994	1.2e-13
rs56011703	GALK1	C	T	0.0814699	0.0840995	0.0141718	2.95e-09
rs12967678	PTPN2	G	A	0.117959	0.0744285	0.0120168	5.88e-10
rs1788232	CD226	A	G	0.536415	-0.0460428	0.00784427	4.37e-09
rs57652885	NFATC1	C	T	0.0531312	-0.107083	0.0178911	2.16e-09
rs10416358	INSR	A	G	0.28634	0.0792971	0.00857547	2.31e-20
rs11086103	JUND	G	A	0.58181	0.0504636	0.00797339	2.47e-10
rs4606850	TMEM86B	C	T	0.165394	0.0649986	0.0104585	5.14e-10
rs1203940	FOXA2	T	C	0.792063	0.102604	0.00979587	1.13e-25
rs9981704	UBASH3A	C	T	0.179356	0.0561317	0.0101429	3.13e-08
rs41177	MTMR3	G	A	0.404602	-0.048636	0.00799532	1.18e-09
rs229528	C1QTNF6	C	T	0.396414	0.0721977	0.00796744	1.29e-19
rs2075764	ADSL	C	T	0.2244	-0.0546934	0.00943374	6.73e-09
Myasthenia gravis
rs11001642	C10orf11	A	G	0.0653404	0.637116	0.113252	1.85e-08
Pernicious anemia
rs6679677	RSBN1	C	A	0.146351	0.362123	0.0320549	1.36e-29
rs1990760	IFIH1	C	T	0.586037	0.184377	0.0252172	2.64e-13
rs1131442	IRF4	G	A	0.407342	-0.137966	0.0252714	4.78e-08
rs12194625	VNN2	T	A	0.0965284	-0.296439	0.0450388	4.65e-11
rs239934	FGFR1OP	G	A	0.48336	0.134323	0.0245801	4.64e-08
rs1801222	CUBN	A	G	0.678336	-0.161616	0.0258685	4.17e-10
rs7310615	SH2B3	C	G	0.586155	-0.163575	0.0247463	3.84e-11
rs151233	APOBR	C	T	0.123242	0.241908	0.0354315	8.64e-12
rs11882733	ATP4A	A	G	0.116866	-0.291576	0.0412349	1.54e-12
rs74203920	AIRE	C	T	0.036833	0.342324	0.0596824	9.71e-09
Polymyalgia rheumatica
rs7731626	ANKRD55	G	A	0.279239	-0.174743	0.0276535	2.63e-10
Sarcoidosis
rs2024825	C1orf141	T	C	0.835799	-0.205507	0.0288172	9.94e-13
rs7581601	FAM117B	A	C	0.297323	0.133974	0.0240156	2.42e-08
rs1079242	ANXA11	A	G	0.560635	-0.246291	0.0223301	2.75e-28
rs663743	CCDC88B	G	A	0.37546	-0.172361	0.0234355	1.91e-13
rs3184504	SH2B3	T	C	0.591475	-0.151329	0.0225162	1.81e-11
rs34536443	TYK2	G	C	0.0302831	-0.431787	0.0747831	7.75e-09
rs1860217	GATSL3,RP1-130H16.18	G	C	0.419192	0.132188	0.0225263	4.41e-09
