# Supplementary material for: Comprehensive causal analysis between autoimmune diseases and glioma: A Mendelian randomization study
Source: Medicine (Baltimore). 2025 Mar 7;104(10):e41815. doi: 10.1097/MD.0000000000041815 (PMC11902947; doi:10.1097/MD.0000000000041815)
Supplement: Supplementary file 4 [file medi-104-e41815-s004.xlsx]

## Sheet: Table S4
Table S4 MR results of autoimmune diseases on glioma
UKB
Outcome	Exposure	Methods	OR (95%)	P	F-statistic	Egger_intercept	P-Egger_intercept	Cochran’s	Cochran’s P	correct_causal_direction
Glioma	Systemic lupus erythematosus	IVW	0.96(0.94,0.99)	0.0063	123.89			56.99	0.0904	TRUE
		MR-Egger	0.96(0.91,1.01)	0.1652		0.0016	0.8529	56.94	0.0754
		Weighted median	0.96(0.93,0.99)	0.0136
		Maximum likelihood	0.96(0.94,0.98)	0.0018
		RAPS	0.96(0.94,0.98)	0.0004
Glioma	Rheumatoid arthritis	IVW	0.96(0.92,0.99)	0.0463	97.15			106.87	0.0728	TRUE
		MR-Egger	0.91(0.85,0.98)	0.0186		0.0079	0.1199	103.89	0.0917
		Weighted median	0.92(0.87,0.98)	0.0095
		Maximum likelihood	0.96(0.92,0.99)	0.027
		RAPS	0.95(0.91,0.99)	0.0273
Glioma	Crohn's disease	IVW	1.02(0.99,1.05)	0.1092	178.17			171.34	0.2213	TRUE
		MR-Egger	0.94(0.87,1.02)	0.2013		0.0098	0.0501	167.191	0.274
		Weighted median	0.97(0.93,1.02)	0.3412
		Maximum likelihood	1.02(0.99,1.05)	0.0941
		RAPS	1.01(0.98,1.04)	0.2628
Glioma	Ulcerative colitis	IVW	1.03(1.00,1.07)	0.0415	89.61			123.58	0.1774	TRUE
		MR-Egger	0.99(0.91,1.09)	0.9422		0.0051	0.3555	122.61	0.1759
		Weighted median	1.04(0.99,1.09)	0.0986
		Maximum likelihood	1.03(1.00,1.07)	0.0313
		RAPS	1.03(0.99,1.07)	0.0577
Glioma	Type 1 diabetes	IVW	0.96(0.94,0.98)	0.0029	155.72			46.77	0.0444	TRUE
		MR-Egger	0.97(0.93,1.00)	0,1357		-0.0038	0.6657	46.48	0.0365
		Weighted median	0.96(0.93,0.99)	0.0143
		Maximum likelihood	0.96(0.94,0.98)	0.0003
		RAPS	0.96(0.93,0.98)	0.0055
Glioma	Celiac disease	IVW	0.97(0.95,0.98)	0.000139	555.12			53.87	0.3651	TRUE
		MR-Egger	0.96(0.94,0.98)	0.00729		0.0018	0.7078	53.71	0.3338
		Weighted median	0.97(0.95,1.00)	0.0644
		Maximum likelihood	0.97(0.95,0.98)	9.02e-05
		RAPS	0.97(0.95,0.98)	0.000157
Glioma	Psoriasis	IVW	1.00(0.99,1,00)	0.5424	75.26			66.19	0.4011	TRUE
		MR-Egger	1.00(0.99,1.01)	0.1468		-0.0082	0.101	63.4	0.462
		Weighted median	1.00(0.98,1,01)	0.9083
		Maximum likelihood	1.00(0.99,1.00)	0.5345
		RAPS	1.00(0.99,1,00)	0.7487
Glioma	Ankylosing spondylitis	IVW	1.08(0.93,1.25)	0.2784	175.94			43.01	0.1137	TRUE
		MR-Egger	1.08(0.84,1.38)	0.5224		-0.0001	0.9831	43.01	0.0923
		Weighted median	1.04(0.86,1.25)	0.6783
		Maximum likelihood	1.08(0.95,1.22)	0.2145
		RAPS	1.09(0.94,1.26)	0.2476
Glioma	Multiple sclerosis	IVW	0.99(0.95,1.04)	0.9757	61.97			60.26	0.2017	TRUE
		MR-Egger	0.94(0.84,1.05)	0.2983		0.0094	0.2656	58.8	0.2114
		Weighted median	1.02(0.96,1.09)	0.3605
		Maximum likelihood	0.99(0.96,1.03)	0.9742
		RAPS	1.00(0.96,1.04)	0.892
Glioma	Primary biliary cholangitis (PBC)	IVW	1.03(1.00,1.06)	0.0441	70.76			20.46	0.4921	TRUE
		MR-Egger	0.98(0.89,1.07)	0.6891		0.0155	0.2899	19.28	0.5036
		Weighted median	1.02(0.97,1.06)	0.31
		Maximum likelihood	1.03(1.00,1.06)	0.0452
		RAPS	1.03(0.99,1.06)	0.077
Glioma	Asthma	IVW	0.93(0.85,1.02)	0.135	66.47			16.33	0.3603	TRUE
		MR-Egger	0.83(0.61,1.13)	0.2658		0.0137	0.4648	15.69	0.3321
		Weighted median	0.91(0.81,1.03)	0.1616
		Maximum likelihood	0.93(0.85,1.01)	1214
		RAPS	0.92(0.83,1.02)	0.1558
Glioma	Eczema or dermatitis	IVW	51.56(1.64,1621.20)	0.025	62.26			6.6	0.7617	TRUE
		MR-Egger	13.00(0.007,23953.32)	0.5203		0.0049	0.6739	6.41	0.6972
		Weighted median	49.97(0.21,11522.70)	0.1587
		Maximum likelihood	55.82(0.77,3998.90)	0.0649
		RAPS	52.55(0.63,4325.73)	0.0782
Glioma	Amyotrophic lateral sclerosis	IVW	1.02(0.90,1.16)	0.6947	60.09			4.23	0.645	TRUE
		MR-Egger	1.22(0.85,1.76)	0.3124		-0.0214	0.3279	3.05	0.6908
		Weighted median	1.11(0.91,1.35)	0.2697
		Maximum likelihood	1.02(0.88,1.19)	0.7424
		RAPS	1.02(0.87,1.19)	0.7484
Glioma	Graves' disease	IVW	0.96(0.90,1.03)	0.3122	51.73			20.78	0.1439	TRUE
		MR-Egger	0.95(0.76,1.19)	0,7016		0.0021	0.92	20.76	0.1077
		Weighted median	0.97(0.90,1.05)	0.5818
		Maximum likelihood	0.96(0.91,1.02)	0.2444
		RAPS	0.97(0.91,1.02)	0.3191
Glioma	Hashimoto thyroiditis	IVW	0.92(0.83,1.01)	0.0899	70.27			8.1	0.3231	TRUE
		MR-Egger	0.82(0.63,1.06)	0.191		0.019	0.3942	7.11	0.3107
		Weighted median	0.93(0.82,1.06)	0.2922
		Maximum likelihood	0.91(0.84,1.00)	0.0668
		RAPS	0.92(0.84,1.01)	0.097
Glioma	Myasthenia gravis	IVW	0.87(0.80,0.96)	0.004	0.034			5.41	0.2473	TRUE
		MR-Egger	0.78(0.48,1,26)	0.3957		0.034	0.6687	5.03	0.1688
		Weighted median	0.88(0.79,0.97)	0.0134
		Maximum likelihood	0.87(0.81,0.94)	0.0009
		RAPS	0.87(0.79,0.94)	0.0017
Glioma	Pernicious anemia	IVW	0.01(0.001,1.09)	0.0551	38.74			1.58	0.2078	TRUE
		MR-Egger	-	-		NA	NA	-	-
		Weighted median	-	-
		Maximum likelihood	0.01(0.001,0.48)	0.0178
		RAPS	0.01(0.001,0.54)	0.0223
Glioma	Sarcoidosis	IVW	0.96(0.93,0.99)	0.0412	47.03			0.3	0.86	TRUE
		MR-Egger	0.94(0.74,1.21)	0.7505		0.0055	0.9114	0.28	0.5954
		Weighted median	0.96(0.87,1.06)	0.4814
		Maximum likelihood	0.96(0.88,1.05)	0.4286
		RAPS	0.96(0.88,1.05)	0.4413
LGG	Systemic lupus erythematosus	IVW	0.96(0.94,0.99)	0.0098	93.72			28.32	0.8968	TRUE
		MR-Egger	0.99(0.92,1.07)	0.926		-0.0107	0.361	27.46	0.8968
		Weighted median	0.99(0.94,1.03)	0.6739
		Maximum likelihood	0.96(0.93,0.99)	0.0287
		RAPS	0.96(0.93,0.99)	0.0434
LGG	Rheumatoid arthritis	IVW	0.92(0.88,0.97)	0.0053	98.34			98.52	0.1328	TRUE
		MR-Egger	0.87(0.79,0.96)	0.0108		0.0091	0.1817	96.42	0.1488
		Weighted median	0.92(0.85,1.00)	0.0534
		Maximum likelihood	0.92(0.88,0.97)	0.0025
		RAPS	0.93(0.88,0.99)	0.0228
LGG	Crohn's disease	IVW	1.01(0.98,1.05)	0.3169	192.41			191.67	0.0443	TRUE
		MR-Egger	0.92(0.83,1.03)	0.17		0.0127	0.067	187.66	0.0597
		Weighted median	0.97(0.92,1.03)	0.3767
		Maximum likelihood	1.01(0.98,1.05)	0.2723
		RAPS	1.01(0.97,1.05)	0.5161
LGG	Ulcerative colitis	IVW	1.02(0.97,1.06)	0.3497	92.08					TRUE
		MR-Egger	0.98(0.88,1.11)	0.8485
		Weighted median	1.02(0.95,1.09)	0.5001
		Maximum likelihood	1.02(0.97,1.06)	0.335
		RAPS	1.01(0.97,1.06)	0.4314
LGG	Type 1 diabetes	IVW	0.97(0.95,0.99)	0.0462	168.19			33.58	0.2975	TRUE
		MR-Egger	0.98(0.95,1.01)	0.4307		-0.0082	0.3827	32.7	0.2898
		Weighted median	0.98(0.95,1.01)	0.3812
		Maximum likelihood	0.97(0.95,0.99)	0.0348
		RAPS	0.97(0.95,0.99)	0.0483
LGG	Celiac disease	IVW	0.95(0.93,0.97)	9.33e-05	549.03			55.76	0.2671	TRUE
		MR-Egger	0.94(0.92,0.98)	0.00247		0.0052	0.4296	55.04	0.2564
		Weighted median	0.96(0.93,0.99)	0.00882
		Maximum likelihood	0.95(0.93,0.97)	3.67e-05
		RAPS	0.95(0.93,0.97)	0.000134
LGG	Psoriasis	IVW	1.00(0.99,1.01)	0.2448	76.26			52.65	0.7383	TRUE
		MR-Egger	1.00(0.99,1.01)	0.3166		-0.0013	0.835	52.61	0.7083
		Weighted median	1.00(0.99,1.02)	0.3112
		Maximum likelihood	1.00(0.99,1.01)	0.2795
		RAPS	1.00(0.99,1.01)	0.3055
LGG	Ankylosing spondylitis	IVW	1.04(0.87,1.24)	0.6291	175.94			37.18	0.2823	TRUE
		MR-Egger	1.04(0.77,1.41)	0.7894		0.0001	0.9888	37.18	0.2425
		Weighted median	1.01(0.79,1.29)	0,9041
		Maximum likelihood	1.04(0.88,1.23)	0.606
		RAPS	1.04(0.85,1.26)	0.6804
LGG	Multiple sclerosis	IVW	0.97(0.92,1.02)	0.2598	62.43			47.26	0.6226	TRUE
		MR-Egger	0.95(0.83,1.08)	0.4873		0.0032	0.7607	47.17	0.5874
		Weighted median	1.00(0.93,1.08)	0.8799
		Maximum likelihood	0.97(0.92,1.02)	0.2755
		RAPS	0.97(0.92,1.03)	0.4276
LGG	Primary biliary cholangitis (PBC)	IVW	1.02(0.99,1.05)	0.1481	71.8			14.38	0.8525	TRUE
		MR-Egger	1.00(0.88,1.14)	0.8856		0.0044	0.8245	14.33	0.8132
		Weighted median	1.01(0.96,1.07)	0,5454
		Maximum likelihood	1.02(0.98,1.06)	0.2276
		RAPS	1.02(0.98,1.06)	0.2199
LGG	Asthma	IVW	0.93(0.85,1.02)	0.1423	66.47			9.67	0.8398	TRUE
		MR-Egger	0.82(0.55,1.20)	0.3348		0.0153	0.5094	9.21	0.8171
		Weighted median	0.89(0.76,1.04)	0.1489
		Maximum likelihood	0.93(0.83,1.04)	0.2372
		RAPS	0.93(0.82,1.05)	0.2522
LGG	Eczema or dermatitis	IVW	18.70(0.13,2570.76)	0.2436	65.95			6.67	0.671	TRUE
		MR-Egger	0.68(2.94e-05,15752.96)	0.942		0.0123	0.4546	6.05	0.6408
		Weighted median	16.60(0.11,24612,40)	0.4506
		Maximum likelihood	19.18(0.06,6025.50)	0,3139
		RAPS	23.52(0.06,8918.24)	0.2972
LGG	Amyotrophic lateral sclerosis	IVW	0.87(0.71,1.06)	0.1778	57.93			10.13	0.2555	TRUE
		MR-Egger	1.07(0.63,1.82)	0.786		-0.0235	0.4126	9.14	0.2423
		Weighted median	1.02(0.79,1.31)	0.854
		Maximum likelihood	0.86(0.72,1.04)	0.1266
		RAPS	0.86(0.70,1.06)	0.1649
LGG	Graves' disease	IVW	0.95(0.88,1.03)	0.2708	51.732			19.33	0.1989	TRUE
		MR-Egger	0.93(0.70,1.23)	0.6506		0.0039	0.8826	19.3	0.1536
		Weighted median	1.04(0.94,1.16)	0.3809
		Maximum likelihood	0.95(0.88,1.02)	0.2211
		RAPS	0.97(0.90,1.05)	0.4827
LGG	Hashimoto thyroiditis	IVW	0.92(0.78,1.08)	0.3331	70.27			13.69	0.0568	TRUE
		MR-Egger	0.69(0.45,1.04)	0.132		0.0477	0.1945	10.1	0.1202
		Weighted median	0.98(0.82,1.17)	0.8746
		Maximum likelihood	0.92(0.81,1.03)	0.1732
		RAPS	0.94(0.83,1.07)	0.4088
LGG	Myasthenia gravis	IVW	0.86(0.76,0.98)	0.0313	39.42			6.84	0.1443	TRUE
		MR-Egger	0.50(0.31,0.82)	0.0705		0.1623	0.1122	1.88	0.5969
		Weighted median	0.89(0.77,1.02)	0.0959
		Maximum likelihood	0.86(0.78,0.95)	0.0049
		RAPS	0.85(0.75,0.98)	0.0246
LGG	Pernicious anemia	IVW	0.01(1.95e-07,168.55)	0.3255	38.74			5.43	0.0197	TRUE
		MR-Egger	-	-		NA	NA	-	-
		Weighted median	-	-
		Maximum likelihood	0.01(4.199e-05,0.46)	0.0222
		RAPS	0.01(1.13e-06,20.97)	0.2124
LGG	Sarcoidosis	IVW	0.90(0.88,0.93)	6.18e-13	47.03			0.1	0.9475	TRUE
		MR-Egger	0.91(0.66,1.27)	0.694		-0.0039	0.9519	0.1	0.7492
		Weighted median	0.91(0.79,1.04)	0.173
		Maximum likelihood	0.90(0.80,1.01)	0.0979
		RAPS	0.90(0.80,1.02)	0.106
GBM	Systemic lupus erythematosus	IVW	0.97(0.94,1.00)	0.0767	123.89			57.53	0.0828	TRUE
		MR-Egger	0.96(0.90,1.02)	0.2955		0.0031	0.7809	57.42	0.0694
		Weighted median	0.97(0.93,1.01)	0.2483
		Maximum likelihood	0.97(0.95,0.99)	0.044
		RAPS	0.96(0.93,0.99)	0.0358
GBM	Rheumatoid arthritis	IVW	0.99(0.95,1.04)	0.985	94.43			111.07	0.0565	TRUE
		MR-Egger	0.91(0.83,1.00)	0.0578		0.014	0.0292	105,20	0.1019
		Weighted median	0.96(0.89,1.03)	0.314
		Maximum likelihood	0.99(0.95,1.04)	0.9834
		RAPS	0.98(0.93,1.03)	0.5232
GBM	Crohn's disease	IVW	1.01(0.98,1.05)	0.2333	178.93			146.6	0.6931	TRUE
		MR-Egger	0.99(0.90,1.08)	0.8489		0.0037	0.5228	146.19	0.6813
		Weighted median	0.99(0.93,1.04)	0.74
		Maximum likelihood	1.01(0.98,1.05)	0.2479
		RAPS	1.01(0.97,1.05)	0.4215
GBM	Ulcerative colitis	IVW	1.05(1.01,1.09)	0.0138	91.97			124.7	0.2126	TRUE
		MR-Egger	0.98(0.88,1.10)	0.835		0.0082	0.2135	122.98	0.2249
		Weighted median	1.03(0.97,1.09)	0.2988
		Maximum likelihood	1.05(1.01,1.09)	0.0095
		RAPS	1.05(1.01,1.10)	0.0115
GBM	Type 1 diabetes	IVW	0.97(0.95,0.99)	0.0343	193.4			45.22	0.0944	TRUE
		MR-Egger	0.98(0.95,1.01)	0.4028		-0.008	0.3811	44.16	0.0926
		Weighted median	0.97(0.95,1.00)	0.096
		Maximum likelihood	0.97(0.95,0.99)	0.0147
		RAPS	0.97(0.95,0.99)	0.0278
GBM	Celiac disease	IVW	0.98(0.96,1.00)	0.0538	533.99			66.53	0.1176	TRUE
		MR-Egger	0.98(0.95,1.01)	0.447		-0.0043	0.4929	65.93	0.1092
		Weighted median	0.99(0.96,1.02)	0.6966
		Maximum likelihood	0.97(0.96,0.99)	0.0313
		RAPS	0.98(0.96,1.00)	0.0921
GBM	Psoriasis	IVW	0.99(0.99,1.00)	0.8898	76.05			67.64	0.29	TRUE
		MR-Egger	1.00(0.99,1.01)	0.4141		-0.0101	0.1097	64.839	0.34
		Weighted median	0.99(0.97,1.00)	0.2933
		Maximum likelihood	0.99(0.99,1.00)	0.8869
		RAPS	0.99(0.98,1.00)	0.5916
GBM	Ankylosing spondylitis	IVW	1.09(0.92,1.28)	0.3124	175.94			38.95	0.2194	TRUE
		MR-Egger	1.16(0.87,1.55)	0.3131		-0.0045	0.5931	38.6	0.1958
		Weighted median	1.10(0.86,1.40)	0.43
		Maximum likelihood	1.09(0.93,1.27)	0.2704
		RAPS	1.09(0.91,1.30)	0.3145
GBM	Multiple sclerosis	IVW	1.01(0.96,1.06)	0.5779	62.13			62.56	0.1982	TRUE
		MR-Egger	0.94(0.82,1.07)	0.3921		0.0119	0.2543	61.03	0.2093
		Weighted median	1.03(0.96,1.11)	0.3003
		Maximum likelihood	1.01(0.96,1.06)	0.5445
		RAPS	1.02(0.97,1.07)	0.4214
GBM	Primary biliary cholangitis (PBC)	IVW	1.04(1.00,1.08)	0.0286	70.81			28.76	0.1883	TRUE
		MR-Egger	1.01(0.89,1.15)	0.7753		0.0077	0.6912	28.55	0.1581
		Weighted median	1.03(0.97,1.08)	0.2499
		Maximum likelihood	1.04(1.00,1.08)	0.0135
		RAPS	1.04(1.00,1.09)	0.0474
GBM	Asthma	IVW	0.92(0.82,1.04)	0.2063	66.47			18.74	0.2257	TRUE
		MR-Egger	0.77(0.52,1.16)	0.2451		0.0209	0.3948	17.76	0.2178
		Weighted median	0.91(0.77,1.06)	0.2428
		Maximum likelihood	0.92(0.83,1.03)	0.1622
		RAPS	0.92(0.80,1.04)	0.2179
GBM	Eczema or dermatitis	IVW	21.82(0.21,2188.10)	0.1897				9.41	0.5835	TRUE
		MR-Egger	75.10(0.01,618810.92)	0.3699		-0.0044	0.7538	9.31	0.5027
		Weighted median	267.05(0.24,290377.47)	0.1172
		Maximum likelihood	23.18(0.15,3502.16)	0.2194
		RAPS	27.82(0.15,4975.59)	0.2087
GBM	Amyotrophic lateral sclerosis	IVW	1.05(0.93,1.19)	0.3883	60.09			2.68	0.8477	TRUE
		MR-Egger	1.25(0.81,1.95)	0.352		-0.0208	0.4268	1.93	0.8582
		Weighted median	1.06(0.84,1.32)	0.603
		Maximum likelihood	1.05(0.87,1.26)	0.5634
		RAPS	1.05(0.87,1.27)	0.5748
GBM	Graves' disease	IVW	0.98(0.91,1.05)	0.6114	51.73			16.82	0.3294	TRUE
		MR-Egger	0.98(0.77,1.25)	0.9201		-0.001	0.9626	16.82	0.2658
		Weighted median	0.97(0.88,1.06)	0.5522
		Maximum likelihood	0.98(0.91,1.05)	0.5883
		RAPS	0.97(0.91,1.04)	0.5073
GBM	Hashimoto thyroiditis	IVW	0.91(0.83,1.00)	0.0671	70.27			5.2	0.6354	TRUE
		MR-Egger	0.88(0.66,1.19)	0.4658		0.0048	0.8423	5.15	0.5237
		Weighted median	0.85(0.74,0.99)	0.0416
		Maximum likelihood	0.91(0.82,1.02)	0.1139
		RAPS	0.90(0.81,1.01)	0.0982
GBM	Myasthenia gravis	IVW	0.87(0.77,0.98)	0.0264	39.42			7.12	0.1296	TRUE
		MR-Egger	1.12(0.60,2.09)	0.7383		-0.077	0.4734	5.82	0.1205
		Weighted median	0.86(0.76,0.97)	0.0139
		Maximum likelihood	0.86(0.78,0.95)	0.0032
		RAPS	0.88(0.78,0.99)	0.044
GBM	Pernicious anemia	IVW	0.01(0.01,0.01)	1.01e-12	38.74			8.51e-05	0.9926	TRUE
		MR-Egger	-	-		NA	NA	-	-
		Weighted median	-	-
		Maximum likelihood	0.01(0.01,1.15)	0.05
		RAPS	0.01(0.00,1.28)	0.06
GBM	Sarcoidosis	IVW	1.03(0.99,1.08)	0.1128	47.03			0.31	0.8531	TRUE
		MR-Egger	1.02(0.75,1,37)	0.9106		0.0043	0.9417	0.3	0.5781
		Weighted median	1.03(0.91,1.17)	0.58
		Maximum likelihood	1.03(0.92,1.15)	0.5276
		RAPS	1.03(0.92,1.15)	0.5386
FinnGen
Glioma	Systemic lupus erythematosus	IVW	0.94(0.90,0.98)	0.0066	76.33			2.03	0.5652	TRUE
		MR-Egger	0.87(0.77,0.99)	0.1744		0.0358	0.3499	0.57	0.7514
		Weighted median	0.92(0.87,0.98)	0.015
		Maximum likelihood	0.94(0.89,0.99)	0.0261
		RAPS	0.94(0.88,0.99)	0.0306
Glioma	Rheumatoid arthritis	IVW	0.96(0.90,1.02)	0.2164	130.08			44.23	0.1123	TRUE
		MR-Egger	0.95(0.86,1.06)	0.4425		0.0007	0.9325	44.22	0.0916
		Weighted median	0.98(0.90,1.07)	0.7214
		Maximum likelihood	0.96(0.91,1.01)	0.1533
		RAPS	0.96(0.90,1.02)	0.2779
Glioma	Crohn's disease	IVW	1.00(0.93,1.07)	0.9247	40.54			8.14	0.32	TRUE
		MR-Egger	0.93(0.72,1.20)	0.6031		0.0179	0.5694	7.68	0.2624
		Weighted median	1.00(0.91,1.09)	0.9551
		Maximum likelihood	1.00(0.93,1.07)	0.9173
		RAPS	0.99(0.92,1.08)	0.997
Glioma	Ulcerative colitis	IVW	1.00(0.94,1.06)	0.96	45.23			19.33	0.4358	TRUE
		MR-Egger	1.12(0.95,1.32)	0.1853		-0.0223	0.1627	17.21	0.5085
		Weighted median	1.00(0.92,1.09)	0.8606
		Maximum likelihood	1.00(0.94,1.06)	0.9605
		RAPS	1.00(0.94,1.07)	0.7602
Glioma	Type 1 diabetes	IVW	0.96(0.93,0.98)	0.0031	183.26			91.89	0.0483	TRUE
		MR-Egger	0.94(0.90,0.98)	0.0072		0.0073	0.2123	89.86	0.0551
		Weighted median	0.96(0.92,0.99)	0.0335
		Maximum likelihood	0.96(0.94,0.98)	0.0008
		RAPS	0.96(0.93,0.98)	0.0064
Glioma	Celiac disease	IVW	0.98(0.96,1.00)	0.0908	250.86			77.81	0.0608	TRUE
		MR-Egger	0.98(0.95,1.02)	0.4446		-0.0007	0.9225	77.79	0.051
		Weighted median	0.99(0.96,1.01)	0.4911
		Maximum likelihood	0.98(0.97,1.00)	0.0537
		RAPS	0.98(0.97,1.00)	0.2094
Glioma	Psoriasis	IVW	1.03(0.98,1.09)	0.19	93.07			37.26	0.3651	TRUE
		MR-Egger	1.10(0.97,1.26)	0.1236		-0.0121	0.2619	35.89	0.3797
		Weighted median	1.06(0.99,1.15)	0.0769
		Maximum likelihood	1.03(0.98,1.09)	0.1717
		RAPS	1.03(0.97,1.08)	0.2372
Glioma	Ankylosing spondylitis	IVW	1.01(1.00,1.02)	0.0261	236.71			20.21	0.9961	TRUE
		MR-Egger	1.03(0.99,1.07)	0.1425		-0.0073	0.4113	19.52	0.9961
		Weighted median	1.01(0.99,1.04)	0.1797
		Maximum likelihood	1.01(0.99,1.03)	0.1147
		RAPS	1.01(0.99,1.03)	0.124
Glioma	Multiple sclerosis	IVW	0.98(0.94,1.03)	0.5655	88.96			18.08	0.2028	TRUE
		MR-Egger	0.98(0.90,1.07)	0.7673		0.0005	0.9774	18.08	0.1542
		Weighted median	0.98(0.93,1.03)	0.5118
		Maximum likelihood	0.98(0.95,1.02)	0.5134
		RAPS	0.98(0.94,1.02)	0.4718
Glioma	Primary biliary cholangitis (PBC)	IVW	0.97(0.93,1.02)	0.3582	73.02			0.409	0.5221	TRUE
		MR-Egger	-	-		NA	NA
		Weighted median	-	-
		Maximum likelihood	0.97(0.90,1.05)	0.5581
		RAPS	0.97(0.90,1.05)	0.565
Glioma	Asthma	IVW	1.02(0.86,1.20)	0.8064	35.7			8.44	0.5855	TRUE
		MR-Egger	0.61(0.23,1.63)	0.3593		0.0369	0.3321	7.39	0.5962
		Weighted median	1.00(0.78,1.29)	0.9544
		Maximum likelihood	1.02(0.85,1.22)	0.8189
		RAPS	1.02(0.85,1.24)	0.7765
Glioma	Dermatitis and eczema	IVW	1,21(1.04,1.42)	0.0134	40.66			18.39	0.5613	TRUE
		MR-Egger	1.83(0.80,4.19)	0.1655		-0.0227	0.332	17.4	0.5624
		Weighted median	1.27(1.01,1.58)	0.0341
		Maximum likelihood	1.22(1.03,1.44)	0.0161
		RAPS	1.19(1.01,1.42)	0.0372
Glioma	Amyotrophic lateral sclerosis	IVW	1.01(0.99,1.03)	0.0677	56.47			0.05	0.8069	TRUE
		MR-Egger	1.01(0.95,1.08)	0.6555		NA	NA	-	-
		Weighted median	1.01(0.95,1.08)	0.6641
		Maximum likelihood	1.01(0.95,1.08)	0.6555
		RAPS	1.01(0.95,1.08)	0.6641
Glioma	Graves disease	IVW	0.98(0.93,1.04)	0.6683	61.53			0.72	0.6961	TRUE
		MR-Egger	1.11(0.82,1.51)	0.6002		-0.0308	0.5529	0.01	0.9275
		Weighted median	0.98(0.89,1.09)	0.8411
		Maximum likelihood	0.98(0.89,1.08)	0.7962
		RAPS	0.98(0.89,1.08)	0.8017
Glioma	Hashimoto thyroiditis	IVW	0.98(0.92,1.04)	0.6158	77.93			127.51	0.0585	TRUE
		MR-Egger	0.93(0.82,1.07)	0.355		0.0043	0.4314	126.74	0.0561
		Weighted median	0.99(0.90,1.08)	0.8539
		Maximum likelihood	0.98(0.93,1.03)	0.5816
		RAPS	0.98(0.93,1.04)	0.7008
Glioma	Myasthenia gravis	IVW	-	-	31.64			-	-	TRUE
		MR-Egger	-	-		NA	NA	-	-
		Weighted median	-	-
		Maximum likelihood	-	-
		RAPS	1.04(0.89,1.21)	0.5602
		Wald ratio	1.04(0.90,1.21)	0.5478
Glioma	Pernicious anemia	IVW	0.82(0.77,0.88)	9.05e-08	54.25			3.35	0.6448	TRUE
		MR-Egger	0.89(0.69,1.15)	0.458		-0.0188	0.5309	2.88	0.5764
		Weighted median	0.83(0.74,0.92)	0.00116
		Maximum likelihood	0.82(0.75,0.90)	2.06e-05
		RAPS	0.82(0.75,0.90)	3.32e-05
Glioma	Polymyalgia rheumatica	IVW	-	-	39.93			-	-	TRUE
		MR-Egger	-	-		-	-	-	-
		Weighted median	-	-
		Maximum likelihood	-	-
		RAPS	0.83(0.65,1.06)	0.1388
		Wald ratio	0.83(0.66,1.04)	0.1177
Glioma	Sarcoidosis	IVW	1.04(0.90,1.20)	0.5272	56.07			8.72	0.0683	TRUE
		MR-Egger	1.10(0.54,2.24)	0.8012		-0.0102	0.8881	8.65	0.0342
		Weighted median	1.05(0.92,1.20)	0.4141
		Maximum likelihood	1.04(0.95,1.15)	0.3451
		RAPS	1.03(0.90,1.18)	0.6123
LGG	Systemic lupus erythematosus	IVW	0.99(0.97,1.00)	0.3163	44.3			0.052	0.9743	TRUE
		MR-Egger	1.01(0.74,1.38)	0.9361		-0.0093	0.8969	0.0253	0.8735
		Weighted median	0.99(0.88,1.11)	0.88
		Maximum likelihood	0.99(0.89,1.09)	0.8716
		RAPS	0.99(0.89,1.10)	0.8748
LGG	Rheumatoid arthritis	IVW	0.99(0.92,1.06)	0.8895	131.47			25.25	0.6647	TRUE
		MR-Egger	1,03(0.91,1.17)	0.6034		-0.0081	0.4633	24.7	0.6437
		Weighted median	0.99(0.89,1.11)	0.9867
		Maximum likelihood	0.99(0.92,1.07)	0.8969
		RAPS	1.00(0.92,1.08)	0.9501
LGG	Crohn's disease	IVW	0.97(0.88,1.07)	0.613	40.54			8.55	0.2863	TRUE
		MR-Egger	0.99(0.69,1.40)	0.9593		0.0036	0.932	8.54	0.201
		Weighted median	0.91(0.81,1.03)	0,1449
		Maximum likelihood	0.97(0.89,1.06)	0.5794
		RAPS	0.97(0.87,1.07)	0.5965
LGG	Ulcerative colitis	IVW	0.98(0.91,1.06)	0.741	52.14			17.46	0.4917	TRUE
		MR-Egger	1.12(0.90,1.39)	0.3003		-0.0257	0.2193	15.83	0.5356
		Weighted median	1.01(0.90,1.14)	0.7996
		Maximum likelihood	0.98(0.91,1.06)	0.7458
		RAPS	0.98(0.90,1.07)	0.8069
LGG	Type 1 diabetes	IVW	0.97(0.94,1.00)	0.0639	186.83			76.37	0.2274	TRUE
		MR-Egger	0.95(0.90,1.00)	0.0646		0.007	0.3325	75.3	0.2276
		Weighted median	0.95(0.91,1.00)	0.0765
		Maximum likelihood	0.97(0.94,0.99)	0.0496
		RAPS	0.97(0.94,1.00)	0.071
LGG	Celiac disease	IVW	0.97(0.95,0.99)	0.0322	256.23			68.16	0.1937	TRUE
		MR-Egger	0.97(0.93,1.01)	0.1976		0.0023	0.798	68.08	0.1715
		Weighted median	0.97(0.94,1.00)	0.143
		Maximum likelihood	0.97(0.95,0.99)	0.0214
		RAPS	0.97(0.95,0.99)	0.0495
LGG	Psoriasis	IVW	1.03(0.97,1.10)	0.2409	95.75			31.6	0.6328	TRUE
		MR-Egger	1.01(0.86,1.19)	0.8717		0.0043	0.7457	31.49	0.5908
		Weighted median	1.02(0.93,1.13)	0.5556
		Maximum likelihood	1.03(0.97,1.11)	0.2632
		RAPS	1.03(0.96,1.10)	0.3891
LGG	Ankylosing spondylitis	IVW	1.02(1.00,1.04)	0.0324	240.57			26.54	0.9356	TRUE
		MR-Egger	1.04(0.99,1.09)	0.1104		-0.0102	0.3821	25.76	0.9348
		Weighted median	1.04(1.00,1.08)	0.0266
		Maximum likelihood	1.02(0.99,1.04)	0.0771
		RAPS	1.02(0.99,1.04)	0.0923
LGG	Multiple sclerosis	IVW	0.99(0.94,1.05)	0.8816	89.51			9.98	0.5317	TRUE
		MR-Egger	0.98(0.88,1.09)	0.7717		0.0054	0.7979	9.91	0.4478
		Weighted median	1.02(0.95,1.10)	0.5033
		Maximum likelihood	0.99(0.94,1.05)	0.8876
		RAPS	0.99(0.93,1.05)	0.8119
LGG	Primary biliary cholangitis (PBC)	IVW	1.03(1.01,1.04)	0.0001	73.02			0.02	0.8708	TRUE
		MR-Egger	-	-		NA	NA	-	-
		Weighted median	-	-
		Maximum likelihood	1.03(0.93,1.13)	0.5432
		RAPS	1,03(0.93,1.14)	0.5546
LGG	Asthma	IVW	1.06(0.81,1.38)	0.6548	35.77			20.83	0.0761	TRUE
		MR-Egger	0.56(0.12,2.60)	0.4803		0.0456	0.4292	19.73	0.0722
		Weighted median	0.99(0.73,1.33)	0.9507
		Maximum likelihood	1.06(0.86,1.31)	0.5587
		RAPS	1.03(0.79,1.34)	0.8131
LGG	Dermatitis and eczema	IVW	1.17(0.93,1.48)	0.1606	41.85			28.14	0.171	TRUE
		MR-Egger	2.67(1.01,7.05)	0.0606		-0.0475	0.1047	24.75	0.258
		Weighted median	1.26(0.93,1.71)	0.1275
		Maximum likelihood	1,18(0.96,1.45)	0.1055
		RAPS	1.20(0.96,1.49)	0.0989
LGG	Amyotrophic lateral sclerosis	IVW	1.08(1.00,1.16)	0.0293	56.47			0.78	0.3756	TRUE
		MR-Egger	-	-		NA	NA	-	-
		Weighted median	-	-
		Maximum likelihood	1.08(0.99,1.17)	0.056
		RAPS	1.08(0.99,1.18)	0.0679
LGG	Graves disease	IVW	0.89(0.79,0.99)	0.0334	43.55			0.25	0.6105	TRUE
		MR-Egger	-	--		NA	NA	-	-
		Weighted median	-	-
		Maximum likelihood	0.88(0.71,1.10)	0.2819
		RAPS	0.88(0.71,1.10)	0.2953
LGG	Hashimoto thyroiditis	IVW	1.00(0.93,1.08)	0.8756	71.82			112.44	0.186	TRUE
		MR-Egger	1.02(0.84,1.23)	0.8401		-0.0011	0.8788	112.41	0.1683
		Weighted median	0.99(0.87,1.13)	0.9184
		Maximum likelihood	1.00(0.93,1.08)	0.8666
		RAPS	0.99(0.91,1.08)	0.9573
LGG	Myasthenia gravis	IVW	-	-	31.64			-	-	TRUE
		MR-Egger	-	-		-	-	-	-
		Weighted median	-	-
		Maximum likelihood	-	-
		RAPS	0.97(0.79,1.18)	0.7742
		Wald ratio	0.97(0.80,1.17)	0.7682
LGG	Pernicious anemia	IVW	0.78(0.70,0.87)	1.9e-05	54.25			4.66	0.4579	TRUE
		MR-Egger	0.84(0.59,1.21)	0.418		-0.0164	0.6898	4.46	0.3472
		Weighted median	0.79(0.68,0.93)	0.00472
		Maximum likelihood	0.78(0.69,0.88)	5.91e-05
		RAPS	0.78(0.69,0.88)	6.12e-05
LGG	Polymyalgia rheumatica	IVW	-	-	39.93			-	-	TRUE
		MR-Egger	-	-		-	-	-	-
		Weighted median	-	-
		Maximum likelihood	-	-
		RAPS	0.69(0.50,0.96)	0.0301
		Wald ratio	0.69(0.51,0.93)	0.0175				0.91	0.9218
LGG	Sarcoidosis	IVW	0.97(0.91,1.03)	0.39	56.07			0.87	0.8318	TRUE
		MR-Egger	0.91(0.52,1.59)	0.782		0.0111	0.8442
		Weighted median	0.98(0.84,1.14)	0.828
		Maximum likelihood	0.97(0.85,1.10)	0.6801
		RAPS	0.97(0.85,1.10)	0.688
GBM	Systemic lupus erythematosus	IVW	0.98(0.92,1.04)	0.5619	71.67			6.89	0.2286	TRUE
		MR-Egger	0.90(0.77,1.06)	0.3012		0.0414	0.3574	5.42	0.246
		Weighted median	0.96(0.90,1.03)	0.357
		Maximum likelihood	0.98(0.92,1.03)	0.493
		RAPS	0.97(0.92,1.03)	0.4079
GBM	Rheumatoid arthritis	IVW	0.97(0.91,1.03)	0.3564	132.53			29.86	0.624	TRUE
		MR-Egger	0.95(0.85,1.06)	0.4172		0.0036	0.7044	29.71	0.5825
		Weighted median	0.97(0.88,1.07)	0.6429
		Maximum likelihood	0.97(0.90,1.03)	0.3803
		RAPS	0.97(0.90,1.04)	0.4213
GBM	Crohn's disease	IVW	1.02(0.94,1.11)	0.528	40.54			6.88	0.4411	TRUE
		MR-Egger	0.86(0.66,1,14)	0.3555		0.0401	0.2611	5.34	0.5004
		Weighted median	0.97(0.88,1.08)	0.6923
		Maximum likelihood	1.02(0.94,1.11)	0.5246
		RAPS	1.01(0.93,1.10)	0.7689
GBM	Ulcerative colitis	IVW	1.02(0.95,1.10)	0.4815	45.38			17.55	0.485	TRUE
		MR-Egger	1.08(0.88,1.32)	0.4446		-0.0108	0.5759	17.22	0.4389
		Weighted median	1.04(0.94,1.15)	0.3749
		Maximum likelihood	1.02(0.95,1.10)	0.4844
		RAPS	1.03(0.96,1.12)	0.3401
GBM	Type 1 diabetes	IVW	0.96(0.93,0.99)	0.0289	181.92			96.55	0.0283	TRUE
		MR-Egger	0.93(0.89,0.98)	0.0218		0.0094	0.1981	94.3	0.0336
		Weighted median	0.97(0.93,1.01)	0.1666
		Maximum likelihood	0.96(0.93,0.99)	0.0114
		RAPS	0.96(0.93,0.99)	0.0452
GBM	Celiac disease	IVW	0.99(0.97,1.01)	0.4725	251.04			70.48	0.1668	TRUE
		MR-Egger	0.99(0.96,1.03)	0.9975		-0.0036	0.677	70.27	0.1493
		Weighted median	1.00(0.97,1.02)	0.8951
		Maximum likelihood	0.99(0.97,1.01)	0.4342
		RAPS	0.99(0.97,1.01)	0.7102
GBM	Psoriasis	IVW	1.02(0.96,1.09)	0.3998	93.07			35.29	0.4541	TRUE
		MR-Egger	1.14(0.98,1.33)	0.0951		-0.019	0.1422	33.03	0.5145
		Weighted median	1.08(0.99,1.19)	0.0701
		Maximum likelihood	1.02(0.96,1.09)	0.3939
		RAPS	1.03(0.96,1.10)	0.3177
GBM	Ankylosing spondylitis	IVW	1.00(0.98,1.03)	0.5716	240.57			38.37	0.4983	TRUE
		MR-Egger	1.03(0.98,1.08)	0.2063		-0.0125	0.2535	37.02	0.5142
		Weighted median	1.02(0.98,1.06)	0.1687
		Maximum likelihood	1.00(0.98,1.03)	0.5768
		RAPS	1.00(0.98,1.03)	0.5248
GBM	Multiple sclerosis	IVW	0.96(0.92,1.01)	0.1784	88.96			14.72	0.3974	TRUE
		MR-Egger	0.97(0.88,1.07)	0.6562		-0.0044	0.8235	14.66	0.3288
		Weighted median	0.96(0.90,1.02)	0.2356
		Maximum likelihood	0.96(0.92,1.01)	0.1713
		RAPS	0.96(0.92,1.01)	0.1682
GBM	Primary biliary cholangitis (PBC)	IVW	0.94(0.89,1.00)	0.0546	73.02			0.33	0.5639	TRUE
		MR-Egger	-	-		NA	NA	-	-
		Weighted median	-	-
		Maximum likelihood	0.94(0.86,1.04)	0.2738
		RAPS	0.94(0.86,1.04)	0.2785
GBM	Asthma	IVW	0.92(0.73,1.17)	0.5427	35.77			19.34	0.1127	TRUE
		MR-Egger	0.41(0.11,1.55)	0.217		0.0587	0.2484	17.23	0.141
		Weighted median	0.97(0.74,1.27)	0.8412
		Maximum likelihood	0.92(0.76,1.13)	0.4619
		RAPS	0.89(0.69,1.15)	0.4042
GBM	Dermatitis and eczema	IVW	1.12(0.95,1.32)	0.1467	41.5			17.16	0.7544	TRUE
		MR-Egger	0.76(0.41,1.44)	0.4224		0.0231	0.2256	15.6	0.7915
		Weighted median	1.11(0.85,1.45)	0.408
		Maximum likelihood	1.13(0.93,1.36)	0.1927
		RAPS	1.12(0.93,1.36)	0.2148
GBM	Amyotrophic lateral sclerosis	IVW	0.97(0.96,0.98)	7.91e-09	56.47			0.01	0.9155	TRUE
		MR-Egger	-	-		NA	NA	-	-
		Weighted median	-	-
		Maximum likelihood	0.97(0.90,1.05)	0.541
		RAPS	0.97(0.90,1.05)	0.551
GBM	Graves disease	IVW	0.98(0.88,1.08)	0.715	61.26			6.75	0.2398	TRUE
		MR-Egger	1.17(0.79,1,73)	0.4637		0.043	0.4029	5.54	0.2361
		Weighted median	0.99(0.89,1.11)	0.9724
		Maximum likelihood	0.98(0.90,1.06)	0.6692
		RAPS	0.97(0.88,1.08)	0.6556
GBM	Hashimoto thyroiditis	IVW	0.99(0.92,1.06)	0.8512	78.68			112.18	0.2305	TRUE
		MR-Egger	0.93(0.79,1.08)	0.3796		0.0056	0.3759	111.31	0.2269
		Weighted median	0.98(0.87,1.10)	0.7669
		Maximum likelihood	0.99(0.93,1.06)	0.8453
		RAPS	0.98(0.91,1.05)	0.7067
GBM	Myasthenia gravis	IVW	-	-	31.64			-	-	TRUE
		MR-Egger	-	-		-	-	-	-
		Weighted median	-	-
		Maximum likelihood	-	-
		RAPS	1.08(0.90,1.30)	0.3873
		Wald ratio	1.08(0.90,1.30)	0.3691
GBM	Pernicious anemia	IVW	0.86(0.79,0.93)	0.0002	51.88			3.65	0.7234	TRUE
		MR-Egger	0.97(0.72,1.31)	0.8729		-0.0279	0.4368	2.93	0.7092
		Weighted median	0.87(0.77,0.99)	0.0342
		Maximum likelihood	0.86(0.77,0.95)	0.0046
		RAPS	0.86(0.77,0.95)	0.0062
GBM	Polymyalgia rheumatica	IVW	-	-	39.93			-	-	TRUE
		MR-Egger	-	-		-	-	-	-
		Weighted median	-	-
		Maximum likelihood	-	-
		RAPS	0.89(0.66,1.19)	0.4471
		Wald ratio	0.89(0.67,1.18)	0.4319
GBM	Sarcoidosis	IVW	-	-	32.23			-	-	TRUE
		MR-Egger	-	-		-	-	-	-
		Weighted median	-	-
		Maximum likelihood	-	-
		RAPS	0.98(0.68,1.41)	0.9371
		Wald ratio	0.98(0.69,1.40)	0.9354.
