# Supplementary material for: Comprehensive causal analysis between autoimmune diseases and glioma: A Mendelian randomization study
Source: Medicine (Baltimore). 2025 Mar 7;104(10):e41815. doi: 10.1097/MD.0000000000041815 (PMC11902947; doi:10.1097/MD.0000000000041815)
Supplement: Supplementary file 9 [file medi-104-e41815-s009.xlsx]

## Sheet: Table S5
Table S5 Instrumental variables for glioma, LGG, and GBM
	SNP	Effect Allele	BETA	SE	P
Glioma	rs12752552	C	-0.163018	0.0275626	3.33e-09
	rs4951389	T	0.109915	0.0196466	2.21e-08
	rs12803321	C	-0.158054	0.019711	1.07e-15
	rs3751667	T	0.131263	0.0214464	9.33e-10
	rs8051902	T	0.135548	0.0202689	2.27e-11
	rs35850753	T	0.725825	0.0575216	1.67e-36
	rs2297440	C	0.305702	0.0224229	2.53e-42
	rs4374456	C	-0.10452	0.0183963	1.33e-08
	rs10069690	T	0.370794	0.0215479	2.32e-66
	rs75061358	G	0.351788	0.0326764	4.99e-27
	rs759169	C	-0.188506	0.0246297	1.95e-14
	rs55705857	G	0.685745	0.0365759	1.99e-78
	rs2157719	T	-0.258795	0.0180817	1.83e-46
LGG
	rs4252707	A	0.17569	0.0296846	3.25e-09
	rs12076373	C	-0.211379	0.0335615	3.01e-10
	rs11599775	A	-0.149069	0.0250404	2.63e-09
	rs7107785	C	-0.152201	0.0237729	1.53e-10
	rs500629	A	-0.149232	0.0256333	5.82e-09
	rs12803321	C	-0.352934	0.0254908	1.35e-43
	rs1275600	A	-0.150991	0.0248445	1.22e-09
	rs10131032	A	-0.287266	0.0431851	2.89e-11
	rs77387260	T	0.306241	0.0408115	6.2e-14
	rs3751667	T	0.16857	0.028249	2.41e-09
	rs35850753	T	0.78837	0.0793936	3.09e-23
	rs7572263	G	-0.175542	0.0284548	6.87e-10
	rs2297440	C	0.185712	0.0290183	1.56e-10
	rs11706832	C	0.136034	0.023686	9.29e-09
	rs10069690	T	0.248487	0.0288265	6.69e-18
	rs75061358	G	0.24542	0.0444095	3.27e-08
	rs55705857	G	1.23195	0.0472602	8.55e-150
	rs1556515	T	-0.201373	0.0238997	3.58e-17
GBM
	rs12752552	C	-0.210951	0.0338086	4.39e-10
	rs11233250	T	-0.2272	0.0357478	2.08e-10
	rs2562152	T	0.186651	0.034225	4.94e-08
	rs4389139	A	0.173029	0.024932	3.92e-12
	rs35850753	T	0.778679	0.0728291	1.11e-26
	rs2297440	C	0.397572	0.0274672	1.76e-47
	rs2235573	A	-0.147889	0.0222789	3.18e-11
	rs10069690	T	0.480921	0.0262659	6.92e-75
	rs75061358	G	0.480633	0.0402169	6.41e-33
	rs759169	C	-0.226579	0.0301352	5.53e-14
	rs634537	G	0.320183	0.0225307	7.83e-46
	rs11143912	A	0.217465	0.0388249	2.13e-08
