# Supplementary material for: Comprehensive causal analysis between autoimmune diseases and glioma: A Mendelian randomization study
Source: Medicine (Baltimore). 2025 Mar 7;104(10):e41815. doi: 10.1097/MD.0000000000041815 (PMC11902947; doi:10.1097/MD.0000000000041815)
Supplement: Supplementary file 10 [file medi-104-e41815-s010.xlsx]

## Sheet: Table S6
Table S6 MR results of glioma on autoimmune diseases
UKB
Exposure	Outcome	Methods	OR (95%)	P	F-statistic	Egger_intercept	P-Egger_intercept	Cochran’s	Cochran’s P	correct_causal_direction
Glioma	Systemic lupus erythematosus	IVW	1.06(0.99,1.15)	0.086	119.46			1.66	0.7961	TRUE
		MR-Egger	1,08(0.81,1.43)	0.616		-0.0035	0.9309	1.66	0.6456
		Weighted median	1.10(0.95,1.27)	0.1935
		Maximum likelihood	1.07(0.94,1,20)	0.2673
		RAPS	1.07(0.94,1.21)	0.2806
Glioma	Rheumatoid arthritis	IVW	1.03(0.95,1.13)	0.4098	118.09			6.8	0.3395	TRUE
		MR-Egger	1.05(0.89,1.25)	0.5376		-0.0048	0.7874	6.69	0.2444
		Weighted median	1.04(0,93,1.16)	0.4568
		Maximum likelihood	1.03(0.95,1.12)	0.3738
		RAPS	1.03(0.94,1.14)	0.4261
Glioma	Crohn's disease	IVW	1.20(0.86,1.69)	0.269	155.1			25.51	4.39e-07	TRUE
		MR-Egger	-	-		NA	NA
		Weighted median	-	-
		Maximum likelihood	1,22(1.13,1.31)	3.46e-08
		RAPS	1.24(0.95,1.62)	0.107
Glioma	Ulcerative colitis	IVW	1.13(0.85,1.50)	0.3711	155.1			16.68	4.42e-05	TRUE
		MR-Egger	-	-		NA	NA
		Weighted median	-	-
		Maximum likelihood	1.14(1.06,1.22)	0.0002
		RAPS	1.16(0.93,1.45)	0.1828
Glioma	Type 1 diabetes	IVW	1.04(0.97,1.13)	0.2231	140.05			12.39	0.2592	TRUE
		MR-Egger	1.04(0.89,1.23)	0.5661		-0.0004	0.9838	12.39	0.1917
		Weighted median	1.05(0.96,1.15)	0.2574
		Maximum likelihood	1.04(0.97,1.12)	0.1735
		RAPS	1.04(0.97,1.13)	0.2254
Glioma	Celiac disease	IVW	0.95(0.93,0.97)	0.0001	198.44			0.04	0.8364	TRUE
		MR-Egger	-	-		NA	NA	-	-
		Weighted median	-	-
		Maximum likelihood	0.95(0.86,1.06)	0.4258
		RAPS	0.95(0.86,1.06)	0.4376
Glioma	Psoriasis	IVW	0.90(0.79,1.01)	0.0982	198.44			0.62	0.4285	TRUE
		MR-Egger	-	-		NA	NA	-	-
		Weighted median	-	-
		Maximum likelihood	0.90(0.77,1.05)	0.1911
		RAPS	0.90(0.76,1.05)	0.2031
Glioma	Ankylosing spondylitis	IVW	-	-	135.62			-	-	TRUE
		MR-Egger	-	-		NA	NA	-	-
		Weighted median	-	-
		Maximum likelihood	-	-
		RAPS	0.96(0.93,0.99)	0.0296
		Wald ratio	0.96(0.93,0.99)	0.0239
Glioma	Multiple sclerosis	IVW	0.93(0.77,1.12)	0.4675	198.44			4.15	0.0415	TRUE
		MR-Egger	-	-		NA	NA	-	-
		Weighted median	-	-
		Maximum likelihood	0.93(0.85,1.02)	0.138
		RAPS	0.91(0.78,1.06)	0.2668
Glioma	Primary biliary cholangitis (PBC)	IVW	0.93(0.75,1.16)	0.56	81.94			13.34	0.0379	TRUE
		MR-Egger	0.90(0.47,1.74)	0.7863		0.0068	0.9213	13.31	0.0206
		Weighted median	0.98(0.77,1.25)	0.8847
		Maximum likelihood	0.93(0.81,1.08)	0.3811
		RAPS	0.98(0.80,1.21)	0.8889
Glioma	Asthma	IVW	1.05(0.99,1.11)	0.054	80.02			5.45	0.4872	TRUE
		MR-Egger	1.11(0.94,1.30)	0.2461		-0.0117	0.5067	4.94	0.423
		Weighted median	1.03(0.96,1.11)	0.349
		Maximum likelihood	1.05(0.99,1.11)	0.0652
		RAPS	1.05(0.99,1.11)	0.0639
Glioma	Eczema or dermatitis	IVW	1.00(0.99,1.00)	0.4196	76.01			4.49	0.4803	TRUE
		MR-Egger	1.00(1.00,1.00)	0.1197		-0.00063	0.142	1.16	0.8836
		Weighted median	1.00(0.99,1.00)	0.2316
		Maximum likelihood	1.00(0.99,1.00)	0.4422
		RAPS	1.00(0.99,1.00)	0.4569
Glioma	Amyotrophic lateral sclerosis	IVW	0.97(0.93,1.02)	0.3835	114.25			12.49	0.1866	TRUE
		MR-Egger	1.04(0.96,1.14)	0.3098		-0.0183	0.1162	9	0.3416
		Weighted median	0.99(0.93,1.04)	0,7166
		Maximum likelihood	0.97(0.94,1.01)	0.299
		RAPS	0.98(0.93,1.03)	0.447
Glioma	Graves' disease	IVW	0.94(0.881.01)	0.1282	130.32			9.27	0.5061	TRUE
		MR-Egger	0.87(0.75,1.00)	0.0997				7.62	0.5727
		Weighted median	0.92(0.841.01)	0.0892		0.0253	0.2303
		Maximum likelihood	0.94(0.881.01)	0.1415
		RAPS	0.94(0.871.01)	0.1225
Glioma	Hashimoto thyroiditis	IVW	1.00(0.97,1.04)	0.6103	130.32			6.88	0.7361	TRUE
		MR-Egger	0.97(0.89,1.06)	0.6436		0.0105	0.4452	6.24	0.7148
		Weighted median	1.00(0.94,1.06)	0.9102
		Maximum likelihood	1.00(0.96,1.05)	0.6708
		RAPS	1.00(0.96,1.05)	0.7319
Glioma	Myasthenia gravis	IVW	1.00(0.90,1.11)	0.9685	130.32			9.48	0.4865	TRUE
		MR-Egger	0.92(0.73,1.16)	0.5419		0.0227	0.4782	8.93	0.4428
		Weighted median	1.00(0.85,1.18)	0.9164
		Maximum likelihood	1.00(0.89,1.11)	0.9689
		RAPS	1.01(0.90,1.13)	0.8103
Glioma	Pernicious anemia	IVW	1.00(0.99,1.00)	0.3865	130.32			8.51	0.5782	TRUE
		MR-Egger	1.00(0.99,1.00)	0.8755		0.0003	0.7482	8.4	0.4934
		Weighted median	1.00(0.99,1.00)	0.5019
		Maximum likelihood	1.00(0.99,1,00)	0.4238
		RAPS	1.00(0.99,1.00)	0.5565
Glioma	Sarcoidosis	IVW	0.98(0.87,1.10)	0.7883	130.32			16.93	0.0758	TRUE
		MR-Egger	0.98(0.76,1.26)	0.9087		-0.0003	0.9914	16.93	0.0497
		Weighted median	0.94(0.82,1.08)	0.4513
		Maximum likelihood	0.98(0.89,1.07)	0.7259
		RAPS	1.02(0.90,1.15)	0.7028
LGG	Systemic lupus erythematosus	IVW	1.17(1.07,1.29)	0.0006	27.99			10.7	0.5545	TRUE
		MR-Egger	0.95(0.72,1,.26)	0.7734		0.0462	0.154	8.35	0.6807
		Weighted median	1.18(1.03,1.36)	0.0137
		Maximum likelihood	1.17(1.06,1.30)	0.0012
		RAPS	1.16(1.04,1.29)	0.0045
LGG	Rheumatoid arthritis	IVW	1.03(0.99,1.08)	0,1183	111.81			5.91	0.748	TRUE
		MR-Egger	1.06(0.96,1.17)	0.2141		-0.0089	0.4519	5.29	0.7257
		Weighted median	1.04(0.97,1.12)	0.2065
		Maximum likelihood	1.03(0.98,1.09)	0.2027
		RAPS	1.03(0.98,1.09)	0.1999
LGG	Crohn's disease	IVW	1.26(0.73,2.18)	0.387	104.06			32.4	1.25e-08	TRUE
		MR-Egger	-	-		NA	N	-	-
		Weighted median	-	-
		Maximum likelihood	1.36(1.19,1.54)	1.6e-06
		RAPS	1.33(0.84,2.11)	0.211
LGG	Ulcerative colitis	IVW	1.17(0.75,1.82)	0.4869	104.06			20.24	6.82e-06	TRUE
		MR-Egger	-	-		NA	NA	-	-
		Weighted median	-	-
		Maximum likelihood	1.20(1.07,1.35)	0.0012
		RAPS	1.21(0.83,1.77)	0.2982
LGG	Type 1 diabetes	IVW	1.01(0.96,1.06)	0.579	115.17			9.75	0.7795	TRUE
		MR-Egger	1.05(0.97,1.15)	0.2137		-0.0159	0.2128	8.04	0.8408
		Weighted median	1.02(0.95,1.10)	0.4316
		Maximum likelihood	1.01(0.95,1.07)	0.6445
		RAPS	1.01(0.95,1.07)	0.6332
LGG	Celiac disease	IVW	0.94(0.90,0.98)	0.0112	56.47			0.09	0.7626	TRUE
		MR-Egger	-	-		NA	NA	-	-
		Weighted median	-	-
		Maximum likelihood	0.94(0.81,1.09)	0.4447
		RAPS	0.94(0.81,1.09)	0.4566						TRUE
LGG	Psoriasis	IVW	0.85(0.74,0.98)	0.0261	56.47			0.39	0.5304
		MR-Egger	0.85(0.68,1.06)	0.1657		NA	NA
		Weighted median	0.85(0.67,1.07)	0.1781
		Maximum likelihood	0.85(0.68,1.06)	0.1657
		RAPS	0.85(0.67,1.07)	0.1781
LGG	Ankylosing spondylitis	IVW	-	-	133.71			-	-	TRUE
		MR-Egger	-	-				-	-
		Weighted median	-	-
		Maximum likelihood	-	-
		RAPS	0.95(0.91,0.99)	0.0334
		Wald ratio	0.95(0.91,0.99)	0.0239
LGG	Multiple sclerosis	IVW	0.92(0.69,1.22)	0.5774	56.09			4.84	0.0277	TRUE
		MR-Egger						-	-
		Weighted median				NA	NA
		Maximum likelihood	0.91(0.80,1.05)	0.215
		RAPS	0.89(0.70,1.14)	0.3756
LGG	Primary biliary cholangitis (PBC)	IVW	0.93(0.71,1.10)	0.4348	42.48			19	0.0402	TRUE
		MR-Egger	0.90(0.41,1.99)	0.8158		0.0053	0.9426	18.98	0.0252
		Weighted median	0.89(0.74,1.07)	0.2513
		Maximum likelihood	0.93(0.82,1.05)	0.2724
		RAPS	0.97(0.82,1.14)	0.7449
LGG	Asthma	IVW	1.04(0.99,1.10)	0.0907	42.46			9.71	0.3739	TRUE
		MR-Egger	1,18(0.94,1.47)	0.1756		-0.023	0.2971	8.4	0.3945
		Weighted median	1.05(0.97,1.12)	0.1712
		Maximum likelihood	1.04(0.99,1.10)	0.0763
		RAPS	1.04(0.99,1.11)	0.0936
LGG	Eczema or dermatitis	IVW	0.99(0.99,1.00)	0.3939	101.01			9.1	0.6118	TRUE
		MR-Egger	1.00(0.99,1.00)	0.9644		-0.0001	0.4675	8.53	0.5763
		Weighted median	0.99(0.99,1.00)	0.5983
		Maximum likelihood	0.99(0.99,1.00)	0.435
		RAPS	0.99(0.99,1.00)	0.3544
LGG	Amyotrophic lateral sclerosis	IVW	0.98(0.95,1.01)	0.3453	95.38			14.26	0.3557	TRUE
		MR-Egger	1.00(0.94,1.07)	0.8777		-0.0057	0.4548	13.58	0.3279
		Weighted median	0.99(0.95,1.04)	0.9769
		Maximum likelihood	0.98(0.95,1.01)	0.3212
		RAPS	0.98(0.94,1.02)	0.4488
LGG	Graves' disease	IVW	0.98(0.91,1.05)	0.6731	94.78			20.77	0.1075	TRUE
		MR-Egger	0.90(0.79,1.02)	0.1281		0.0259	0.1199	17.12	0.1936
		Weighted median	0.94(0.86,1.02)	0.1594
		Maximum likelihood	0.98(0.92,1.04)	0.6061
		RAPS	0.96(0.90,1.03)	0.3879
LGG	Hashimoto thyroiditis	IVW	0.99(0.97,1.02)	0.9864	94.78			5.14	0.9836	TRUE
		MR-Egger	1.00(0.95,1.05)	0.8954		-0.0015	0.8539	5.11	0.9726
		Weighted median	1.00(0.96,1.04)	0.9003
		Maximum likelihood	0.99(0.96,1.03)	0.9917
		RAPS	0.99(0.96,1.03)	0.967
LGG	Myasthenia gravis	IVW	0.95(0.86,1.05)	0.3808	94.78			14.26	0.4302	TRUE
		MR-Egger	0.89(0.75,1.05)	0.2151		0.0207	0.3456	13.28	0.426
		Weighted median	0.95(0.82,1.09)	0.4777
		Maximum likelihood	0.95(0.86,1.05)	0.3652
		RAPS	0.94(0.84,1.05)	0.2977
LGG	Pernicious anemia	IVW	1.00(0.99,1.00)	0.5532	94.78			8.58	0.8565	TRUE
		MR-Egger	1.00(0.99,1.00)	0.8677		0.0001	0.8388	8.54	0.8064
		Weighted median	0.99(0.99,1.00)	0.8132
		Maximum likelihood	1.00(0.99,1.00)	0.6414
		RAPS	1.00(0.99,1.00)	0.7352
LGG	Sarcoidosis	IVW	1.00(0.92,1.08)	0.9815	94.78			16.04	0.3107	TRUE
		MR-Egger	1.07(0.95,1.20)	0.2614		-0.0256	0.1516	13.61	0.4016
		Weighted median	1.03(0.94,1.13)	0.4947
		Maximum likelihood	1.00(0.93,1.07)	0.98
		RAPS	1.01(0.93,1.08)	0.7829
GBM	Systemic lupus erythematosus	IVW	1.04(0.96,1.13)	0.2976	116.89			4.95	0.5491	TRUE
		MR-Egger	1.12(0.84,1.51)	0.4524		-0.0284	0.6037	4.65	0.4597
		Weighted median	1.07(0.96,1.20)	0,1929
		Maximum likelihood	1.04(0.95,1.14)	0,3423
		RAPS	1.04(0.95,1.14)	0.3257
GBM	Rheumatoid arthritis	IVW	1.06(1.01,1.12)	0.0065	95.7			8.9	0.2595	TRUE
		MR-Egger	1.08(0.94,1.25)	0.2845		-0.0058	0.7943	8.79	0.1853
		Weighted median	1.08(1.03,1.14)	0.0022
		Maximum likelihood	1.06(1.02,1.11)	0.0021
		RAPS	1.06(1.01,1.12)	0.0094
GBM	Crohn's disease	IVW	1.16(0.90,1.50)	0.245	207.47			24.11	9.09e-07	TRUE
		MR-Egger	-	-		NA	NA	-	-
		Weighted median	-	-
		Maximum likelihood	1.17(1.11,1.24)	1.92e-08
		RAPS	1.19(0.97,1.46)	0.0909
GBM	Ulcerative colitis	IVW	1.10(0.89,1.37)	0.347	207.47			15.93	6.55e-05	TRUE
		MR-Egger	-	-		NA	NA
		Weighted median	-	-
		Maximum likelihood	1.11(1.05,1.17)	0.0001
		RAPS	1.13(0.95,1.34)	0.1622
GBM	Type 1 diabetes	IVW	1.02(0.94,1.11)	0.5914	112.82			17.42	0.0423	TRUE
		MR-Egger	1.06(0.84,1.33)	0.6193		-0.0132	0.7391	17.17	0.0283
		Weighted median	1.05(0.97,1.14)	0.1864
		Maximum likelihood	1.02(0.96,1.08)	0.4615
		RAPS	1.02(0.94,1.12)	0.5075
GBM	Celiac disease	IVW	0.96(0.95,0.98)	1.7e-05	207.47			0.03	0.852	TRUE
		MR-Egger	-	-		NA	NA	-	-
		Weighted median	-	-
		Maximum likelihood	0.96(0.89,1.04)	0.422
		RAPS	0.96(0.89,1.05)	0.434
GBM	Psoriasis	IVW	0.92(0.83,1.02)	0.1178	207.47			0.67	0.4098	TRUE
		MR-Egger	-	-		NA	NA	-	-
		Weighted median	-	-
		Maximum likelihood	0.92(0.81,1.04)	0.1979
		RAPS	0.92(0.81,1.04)	0.2101
GBM	Ankylosing spondylitis	IVW	-	-	201.95			-	-	TRUE
		MR-Egger	-	-		-	-	-	-
		Weighted median	-	-
		Maximum likelihood	-	-
		RAPS	0.97(0.94,0.99)	0.0297
		Wald ratio	0.97(0.94,0.99)	0.0239
GBM	Multiple sclerosis	IVW	0.94(0.81,1.09)	0.4441	207.47			4	0.0454	TRUE
		MR-Egger	-	--		NA	NA	-	-
		Weighted median	-
		Maximum likelihood	0.94(0.87,1.01)	0.1253
		RAPS	0.93(0.83,1.04)	0.2468
GBM	Primary biliary cholangitis (PBC)	IVW	1.01(0.89,1.14)	0.8062	45.22			0.95	0.8115	TRUE
		MR-Egger	1.02(0.33,3.15)	0.9649		-0.0025	0.9834	0.95	0.6196
		Weighted median	1.02(0.79,1.31)	0.8518
		Maximum likelihood	1.01(0.81,1.26)	0.8895
		RAPS	1.01(0.81,1.26)	0.8927
GBM	Asthma	IVW	1.03(0.98,1.09)	0.1353	79.66			8.18	0.2247	TRUE
		MR-Egger	1.14(0.98,1.33)	0.1469		-0.0271	0.2558	6.16	0.2909
		Weighted median	1.04(0.98,1.10)	0.1386
		Maximum likelihood	1.03(0.99,1.08)	0.0827
		RAPS	1.04(0.98,1.10)	0.1172
GBM	Eczema or dermatitis	IVW	1.00(1.00,1.00)	0.0005	102.02			5.8	0.4453	TRUE
		MR-Egger	1.00(0.99,1.00)	0.3593		9.43e-05	0.8339	5.74	0.3313
		Weighted median	1.00(0.99,1.00)	0.0613
		Maximum likelihood	1.00(1.00,1.00)	0.0007
		RAPS	1.00(1.00,1.00)	0.0013
GBM	Amyotrophic lateral sclerosis	IVW	1.00(0.97,1.02)	0.9341	90.07			5.19	0.7365	TRUE
		MR-Egger	0.98(0.89,1.06)	0.6657		0.0066	0.6209	4.92	0.6687
		Weighted median	0.99(0.94,1.03)	0.6997
		Maximum likelihood	1.00(0.96,1.03)	0.9468
		RAPS	1.00(0.96,1.03)	0.9483						TRUE
GBM	Graves' disease	IVW	0.96(0.92,0.99)	0.0398	112.82			3.48	0.942
		MR-Egger	0.91(0.77,1.06)	0.2757		0.0188	0.4866	2.95	0.9374
		Weighted median	0.95(0.88,1.02)	0.2092
		Maximum likelihood	0.96(0.90,1.02)	0.2009
		RAPS	0.96(0.90,1.02)	0.2132
GBM	Hashimoto thyroiditis	IVW	1.01(0.96,1.05)	0.6258	112.82			9.76	0.37	TRUE
		MR-Egger	0.93(0.84,1.03)	0.2539		0.0276	0.1577	7.33	0.501
		Weighted median	0.99(0.94,1.05)	0.932
		Maximum likelihood	1.01(0.97,1.05)	0.6103
		RAPS	1.00(0.96,1.05)	0.6791
GBM	Myasthenia gravis	IVW	1.04(0.96,1.12)	0.2763	112.82			6.08	0.7317	TRUE
		MR-Egger	0.97(0.76,1.23)	0.8466		0.0237	0.5692	5.72	0.6774
		Weighted median	1.06(0.94,1.19)	0.3164
		Maximum likelihood	1.04(0.95,1.14)	0.3698
		RAPS	1.05(0.95,1.15)	0.3033
GBM	Pernicious anemia	IVW	1.00(0.99,1.00)	0.3089	112.82			7.93	0.5403	TRUE
		MR-Egger	1.00(0.99,1.00)	0.2619		-0.001	0.4135	7.19	0.5158
		Weighted median	1.00(0.99,1.00)	0.3611
		Maximum likelihood	1.00(0.99,1.00)	0.3371
		RAPS	1.00(0.99,1.00)	0.4704
GBM	Sarcoidosis	IVW	0.95(0.85,1.06)	0.3851	112.82			15.43	0.0795	TRUE
		MR-Egger	0.90(0.68,1.21)	0.5284		0.0178	0.7263	15.19	0.0555
		Weighted median	0.86(0.77,0.96)	0.0115
		Maximum likelihood	0.95(0.87,1.03)	0.2543
		RAPS	0.96(0.86,1.07)	0.4813
FinnGen
Glioma	Systemic lupus erythematosus	IVW	1.07(0.92,1.25)	0.3478	135.24			17.82	0.0579	TRUE
		MR-Egger	0.98(0.71,1.35)	0.9304		0.0311	0.5413	17.06	0.0477
		Weighted median	1.03(0.88,1.20)	0.6398
		Maximum likelihood	1,07(0.95,1.21)	0.2082
		RAPS	1.06(0.91,1.24)	0.3899
Glioma	Rheumatoid arthritis	IVW	0.98(0.94,1.02)	0.3548	137.07			10.22	0.2495	TRUE
		MR-Egger	0.96(0.88,1.04)	0,3904		0.0075	0.607	9.81	0.199
		Weighted median	0.97(0.92,1.02)	0.3185
		Maximum likelihood	0.98(0.94,1.01)	0.298
		RAPS	0.97(0.93,1.02)	0.3863
Glioma	Crohn's disease	IVW	1.03(0.92,1.14)	0.5675	135.24			16,13	0.0959	TRUE
		MR-Egger	1.06(0.85,1.32)	0.5638		-0.0126	0.7167	15.88	0.0693
		Weighted median	1.01(0.91,1.13)	0.7553
		Maximum likelihood	1.03(0.94,1.12)	0.4661
		RAPS	1.03(0.92,1.15)	0.6035
Glioma	Ulcerative colitis	IVW	1.03(0.97,1.08)	0.2344	105.15			3.26	0.8597	TRUE
		MR-Egger	0.95(0.79,1.16)	0.6893		0.019	0.4443	2.59	0.8579
		Weighted median	1.00(0.91,1.09)	0.9334
		Maximum likelihood	1.03(0.95,1.11)	0.4173
		RAPS	1.03(0.95,1.11)	0.4293
Glioma	Type 1 diabetes	IVW	0.95(0.91,0.99)	0.0433	135.24			10.29	0,4152	TRUE
		MR-Egger	0.96(0.88,1.05)	0.5052		-0.0042	0.7553	10.17	0.3364
		Weighted median	0.98(0.92,1.03)	0.4616
		Maximum likelihood	0.95(0.91,0.99)	0.0406
		RAPS	0.96(0.92,1.00)	0.107
Glioma	Celiac disease	IVW	0.94(0.85,1.04)	0.3028	108.17			14.97	0.0596	TRUE
		MR-Egger	0.90(0.75,1.09)	0.3444		0.015	0.6061	14.31	0.0448
		Weighted median	0.95(0.86,1.05)	0.3941
		Maximum likelihood	0,94(0.87,1.02)	0.1552
		RAPS	0.93(0.84,1.02)	0.1631
Glioma	Psoriasis	IVW	0.98(0.93,1.02)	0.4272	135.24			13.23	0.211	TRUE
		MR-Egger	0.94(0.86,1.02)	0.2182		0.0145	0.3141	11.74	0.2278
		Weighted median	0,97(0.92,1.02)	0.3344
		Maximum likelihood	0.98(0.94,1.02)	0.3651
		RAPS	0.98(0.94,1.03)	0.5678
Glioma	Ankylosing spondylitis	IVW	1.05(0.97,1.15)	0.1972	135.24			14.86	0.137	TRUE
		MR-Egger	1.10(0.92,1.31)	0,3148		-0.0137	0.6237	14.45	0.1071
		Weighted median	1.06(0.96,1.17)	0.2052
		Maximum likelihood	1.05(0.98,1.13)	0.1176
		RAPS	1.06(0.97,1.15)	0.1679
Glioma	Multiple sclerosis	IVW	1.02(0.94,1.11)	0.5054	135.24			9.77	0.4605	TRUE
		MR-Egger	1.06(0.90,1.24)	0.4959		-0.0112	0.6644	9.56	0,3872
		Weighted median	1.04(0.93,1.16)	0.4245
		Maximum likelihood	1.02(0.94,1.11)	0.5102
		RAPS	1.04(0.95,1.12)	0.3409
Glioma	Primary biliary cholangitis (PBC)	IVW	1.06(0.93,1.21)	0.328	135.24			6.77	0.7462	TRUE
		MR-Egger	0.88(0.64,1.20)	0.4661		0.0649	0.2092	4.94	0.8387
		Weighted median	1.03(0.83,1.27)	0.7502
		Maximum likelihood	1,06(0.91,1.24)	0.4176
		RAPS	1.06(0.90,1.24)	0.4798
Glioma	Asthma	IVW	1.02(0.99,1.05)	0.0884	135.24			12.4	0.2586	TRUE
		MR-Egger	1.03(0.97,1.10)	0.3018		-0.003	0.7564	12.26	0.1985
		Weighted median	1.02(0.98,1.06)	0.2024
		Maximum likelihood	1.02(0.99,1.05)	0.0571
		RAPS	1.02(0.99,1.05)	0.0832
Glioma	Dermatitis and eczema	IVW	1.01(0.99,1.03)	0.1322	105.28			3.19	0.7845	TRUE
		MR-Egger	1.03(0.95,1.11)	0.4582		-0.0042	0.6845	3	0.6991
		Weighted median	1.01(0.97,1.04)	0.4533
		Maximum likelihood	1.01(0.98,1.04)	0.2718
		RAPS	1.01(0.98,1.04)	0.2854
Glioma	Amyotrophic lateral sclerosis	IVW	0.87(0.79,0.95)	0.0036	135.24			3.02	0.9808	TRUE
		MR-Egger	0.78(0.56,1.10)	0.1951		0.0358	0.5082	2.54	0.9795
		Weighted median	0.81(0.69,1.06)	0.1748
		Maximum likelihood	0.87(0.73,1.03)	0.1123
		RAPS	0.87(0.73,1.03)	0.1201
Glioma	Graves disease	IVW	0.93(0.88,0.99)	0.0254	135.24			7.1	0.7153	TRUE
		MR-Egger	0.89(0.78,1.02)	0.1552		0.0148	0.5044	6.62	0.6762
		Weighted median	0.93(0.85,1.01)	0.1114
		Maximum likelihood	0.93(0.87,1.00)	0.0593
		RAPS	0.93(0.86,1.00)	0.0583
Glioma	Hashimoto thyroiditis	IVW	0.99(0.97,1.02)	0.8632	153.43			2.9	0.5741	TRUE
		MR-Egger	0.97(0.92,1.02)	0.3729		0.0097	0.3351	1.59	0.6613
		Weighted median	0.98(0.95,1.01)	0.324
		Maximum likelihood	0.99(0.97,1.02)	0.8831
		RAPS	0.99(0.96,1.02)	0.8863
Glioma	Myasthenia gravis	IVW	1.00(0.89,1.13)	0.8922	135.24			4.63	0.9143	TRUE
		MR-Egger	0.78(0.55,1.12)	0.2272		0.0854	0.1545	2.21	0.9875
		Weighted median	0.95(0.76,1.17)	0.6465
		Maximum likelihood	1.00(0.84,1.20)	0.9257
		RAPS	1.00(0.83,1.21)	0.9467
Glioma	Pernicious anemia	IVW	0.99(0.94,1.03)	0.707	128.5			2.24	0.9452	TRUE
		MR-Egger	1.02(0.84,1.23)	0.8231		-0.0097	0.7356	2.11	0.9086
		Weighted median	0.99(0.90,1.10)	0.9904
		Maximum likelihood	0.99(0.91,1.07)	0.83
		RAPS	0.99(0.91,1.07)	0.8358
Glioma	Polymyalgia rheumatica	IVW	0.96(0.87,1.05)	0.4204	135.24			20.62	0.0238	TRUE
		MR-Egger	0.85(0.72,1.01)	0.1063		0.0408	0.15	16.17	0.0633
		Weighted median	0.95(0.86,1.05)	0.3667
		Maximum likelihood	0.96(0.90,1.02)	0.2421
		RAPS	0.93(0.85,1.02)	0.1587
Glioma	Sarcoidosis	IVW	1.04(0.96,1.12)	0.2965	126.24			7.5	0.3783	TRUE
		MR-Egger	1.02(0.89,1.18)	0.6921		0.0041	0.8536	7.45	0.2805
		Weighted median	1.02(0.93,1.12)	0.6065
		Maximum likelihood	1.04(0.96,1.11)	0.2781
		RAPS	1.04(0.96,1.13)	0.301
LGG	Systemic lupus erythematosus	IVW	1.01(0.93,1.10)	0.6965	67.88			12.22	0.5882	TRUE
		MR-Egger	1.03(0.90,1.18)	0.5919		-0.0087	0.6874	12.05	0.5231
		Weighted median	1.02(0.91,1.14)	0.6852
		Maximum likelihood	1.01(0.92,1.11)	0.7153
		RAPS	1.01(0.92,1.11)	0.6913
LGG	Rheumatoid arthritis	IVW	0.98(0.95,1.01)	0.2407	87.64			18,56	0.1823	TRUE
		MR-Egger	0.98(0.94,1.03)	0.6102		-0.0024	0.7509	18.41	0.1424
		Weighted median	0.98(0.95,1.01)	0.3529
		Maximum likelihood	0.98(0.95,1.00)	0.1746
		RAPS	0.98(0.95,1.01)	0.2638
LGG	Crohn's disease	IVW	0.98(0.92,1.05)	0.7246	87.64			13.7	0.4716	TRUE
		MR-Egger	1.02(0.92,1.12)	0.6534		-0.0142	0.3653	12.82	0.4611
		Weighted median	1.00(0.92,1.08)	0.9046
		Maximum likelihood	0.98(0.92,1.05)	0.7275
		RAPS	0.98(0.92,1.05)	0.7323
LGG	Ulcerative colitis	IVW	0.98(0.96,1.00)	0.1565	95.62			2.47	0.9911	TRUE
		MR-Egger	0.97(0.91,1.04)	0,5255		0.0025	0.8171	2.42	0.9828
		Weighted median	0.97(0.92,1.03)	0.4308
		Maximum likelihood	0.98(0.93,1.03)	0.4809
		RAPS	0.98(0.93,1.03)	0.492
LGG	Type 1 diabetes	IVW	0.96(0.93,1.00)	0.086	87.64			18.5	0.1845	TRUE
		MR-Egger	0.97(0.92,1.03)	0.4017		-0.0029	0.7433	18.35	0.1446
		Weighted median	0.97(0.93,1.01)	0.178
		Maximum likelihood	0.96(0.93,0.99)	0.0466
		RAPS	0.97(0.93,1.00)	0.101
LGG	Celiac disease	IVW	0.96(0.91,1.03)	0.3291	87.64			23.75	0.049	TRUE
		MR-Egger	0.95(0.86,1.05)	0.3606		0.0063	0.6814	23,43	0.0367
		Weighted median	0.98(0.92,1.04)	0.5616
		Maximum likelihood	0.96(0.92,1.01)	0.2026
		RAPS	0.97(0.91,1.02)	0.3371
LGG	Psoriasis	IVW	0.98(0.94,1.01)	0.2823	87.64			18.62	0.1796	TRUE
		MR-Egger	0.97(0.92,1.02)	0.3652		0.0027	0.7518	18.47	0.1401
		Weighted median	0.98(0.94,1.02)	0.441
		Maximum likelihood	0.98(0.95,1.01)	0.2121
		RAPS	0.98(0.94,1.01)	0.3518
LGG	Ankylosing spondylitis	IVW	1.03(0.97,1.08)	0.2694	100.59			8.12	0.6163	TRUE
		MR-Egger	1.03(0.95,1.12)	0.4214		-0.0028	0.8548	8.09	0.5249
		Weighted median	1.03(0.96,1.10)	0,3154
		Maximum likelihood	1.03(0.97,1.09)	0.3203
		RAPS	1.03(0.97,1.09)	0.3005
LGG	Multiple sclerosis	IVW	1.02(0.96,1.09)	0.4163	87.64			16.32	0.2936	TRUE
		MR-Egger	1.04(0.94,1.15)	0.4357		-0.006	0.7167	16.15	0.2406
		Weighted median	1.02(0.95,1.10)	0.5025
		Maximum likelihood	1.02(0.96,1.09)	0.3773
		RAPS	1.03(0.95,1.10)	0.4095
LGG	Primary biliary cholangitis (PBC)	IVW	1.00(0.87,1.16)	0.9305	87.64			19.16	0.1586	TRUE
		MR-Egger	1.00(0.80,1.25)	0.9729		0.001	0.9768	19.16	0.118
		Weighted median	0.98(0.84,1.14)	0.8356
		Maximum likelihood	1.00(0.89,1.13)	0.918
		RAPS	1.00(0.86,1.16)	0.9309
LGG	Asthma	IVW	1.01(0.98,1.04)	0.2779	87.64			22.72	0.0649	TRUE
		MR-Egger	1.03(0.99,1.07)	0.132		-0.0072	0.2619	20.54	0.0823
		Weighted median	1.01(0.98,1.04)	0.2762
		Maximum likelihood	1.01(0.99,1.03)	0.1661
		RAPS	1.01(0.99,1.04)	0.2011
LGG	Dermatitis and eczema	IVW	1.01(0.99,1.03)	0.2167	46.3			4.72	0.8574	TRUE
		MR-Egger	1.07(0.96,1.19)	0.2453		-0.0119	0.3187	3.59	0.8915
		Weighted median	1.01(0.97,1.04)	0.5762
		Maximum likelihood	1.01(0.98,1.04)	0.3695
		RAPS	1.01(0.98,1.04)	0.3843				15.67	0.3339	TRUE
LGG	Amyotrophic lateral sclerosis	IVW	0.93(0.81,1.07)	0.3724	87.64	0.0438	0.1919	13.67	0.3969
		MR-Egger	0.84(0.68,1.03)	0.1254
		Weighted median	0.91(0.77,1.08)	0.3095
		Maximum likelihood	0.93(0.82,1.07)	0.3429
		RAPS	0.92(0.80,1.06)	0.2796
LGG	Graves disease	IVW	0.97(0.91,1.03)	0.4654	98.27			13.24	0.2774	TRUE
		MR-Egger	0.95(0.86,1.04)	0.3052		0.0133	0.4381	12.43	0.2568
		Weighted median	0.97(0.91,1.04)	0.5222
		Maximum likelihood	0.97(0.92,1.03)	0.4228
		RAPS	0.97(0.91,1.04)	0.4608
LGG	Hashimoto thyroiditis	IVW	0.99(0.97,1.01)	0.4045	87.64			24.35	0.0414	TRUE
		MR-Egger	0.98(0.95,1.01)	0.3062		0.0034	0.4989	23.48	0.0362
		Weighted median	0.98(0.97,1.00)	0.306
		Maximum likelihood	0.99(0.97,1.00)	0.2683
		RAPS	0.99(0.97,1.01)	0.3974
LGG	Myasthenia gravis	IVW	0.98(0.88,1.10)	0.8106	87.64			9.1	0.8245	TRUE
		MR-Egger	0.89(0.72,1.10)	0.3215		0.0399	0.2461	7.62	0.867
		Weighted median	0.95(0.80,1.12)	0.5877
		Maximum likelihood	0.98(0.85,1.13)	0.8475
		RAPS	0.98(0.84,1.13)	0.7945
LGG	Pernicious anemia	IVW	0.94(0.88,1.00)	0.0837	87.64			23.51	0.0523	TRUE
		MR-Egger	0.91(0.82,1.00)	0.0937		0.0139	0.3881	22.15	0.0529
		Weighted median	0.90(0.85,0.97)	0.0048
		Maximum likelihood	0.94(0.89,0.99)	0.0255
		RAPS	0.92(0.87,0.97)	0,0061
LGG	Polymyalgia rheumatica	IVW	0.95(0.90,1.02)	0.1884	87.64			21.55	0.0881	TRUE
		MR-Egger	0.90(0.83,0.98)	0.0433		0.0234	0.1046	17.46	0.1787
		Weighted median	0.93(0.87,0.99)	0.0283
		Maximum likelihood	0.95(0.91,1.00)	0.1034
		RAPS	0.94(0.89,1.00)	0.0508
LGG	Sarcoidosis	IVW	1.01(0.95,1.07)	0.6075	87.64			21.6	0.087	TRUE
		MR-Egger	1.02(0.93,1.11)	0.6533		-0.0023	0.8668	21.56	0.0625
		Weighted median	1.01(0.95,1.06)	0.7285
		Maximum likelihood	1.01(0.96,1.06)	0.5204
		RAPS	1.01(0.96,1.07)	0.5468
GBM	Systemic lupus erythematosus	IVW	1.09(0.96,1.22)	0.1492	112.82			10.61	0.303	TRUE
		MR-Egger	0.87(0.66,1.15)	0,3716		0.0813	0.1251	7.68	0.4651
		Weighted median	1.06(0.92,1.22)	0.373
		Maximum likelihood	1.09(0.97,1.21)	0.1131
		RAPS	1.09(0.96,1.24)	0.1808
GBM	Rheumatoid arthritis	IVW	1.03(0.99,1.07)	0.1107	84.48			4.33	0.6317	TRUE
		MR-Egger	0.96(0.87,1.07)	0.553		0.0219	0.2296	2.46	0.7823
		Weighted median	1.04(0.98,1.10)	0.1543
		Maximum likelihood	1.03(0.98,1.08)	0.177
		RAPS	1.03(0.98,1.08)	0.185
GBM	Crohn's disease	IVW	1.05(0.95,1.16)	0.2688	112.82			14.47	0.1063	TRUE
		MR-Egger	0.95(0.74,1.23)	0.7504		0.0364	0.4296	13.32	0.1011
		Weighted median	1.01(0.91,1.12)	0.7928
		Maximum likelihood	1.05(0.97,1.14)	0.1588
		RAPS	1.05(0.95,1.17)	0.271
GBM	Ulcerative colitis	IVW	1.02(0.97,1.06)	0.409	100.08			4.34	0.7387	TRUE
		MR-Egger	0.97(0.83,1.14)	0.7994		0.014	0.5933	4.03	0.6723
		Weighted median	0.99(0.92,1.07)	0.9857
		Maximum likelihood	1.02(0.96,1.08)	0.5137
		RAPS	1.02(0.95,1.08)	0.5263
GBM	Type 1 diabetes	IVW	0.97(0.93,1.01)	0.1709	112.82			9.96	0.3536	TRUE
		MR-Egger	0.98(0.88,1.10)	0.8495		-0.0065	0.7349	9.81	0.2785
		Weighted median	0.98(0.93,1.04)	0.7081
		Maximum likelihood	0.97(0.93,1.01)	0.1514
		RAPS	0.97(0.93,1.02)	0.3236
GBM	Celiac disease	IVW	0.89(0.84,0.94)	0.0001	109.03			5.33	0.6192	TRUE
		MR-Egger	0.81(0.69,0.94)	0.0336		0.0395	0.1982	3.24	0.7778
		Weighted median	0.87(0.80,0.95)	0.0025
		Maximum likelihood	0.89(0.83,0.95)	0.0008
		RAPS	0.89(0.83,0.95)	0.0011
GBM	Psoriasis	IVW	0.98(0.93,1.02)	0.3839	112.82			13.19	0.154	TRUE
		MR-Egger	0.95(0.85,1.07)	0.476		0.0092	0.6618	12.86	0.1167
		Weighted median	0.97(0.93,1.02)	0.4084
		Maximum likelihood	0.98(0.94,1.01)	0.2925
		RAPS	0.98(0.93,1.03)	0.5604
GBM	Ankylosing spondylitis	IVW	1.03(0.96,1.10)	0.3268	112.82			9.23	0.4158	TRUE
		MR-Egger	1.17(0.99,1.38)	0.0966		-0.0464	0.1438	6.6	0.5792
		Weighted median	1.05(0.96,1.16)	0.2491
		Maximum likelihood	1.03(0.96,1.10)	0.3195
		RAPS	1.04(0.96,1.12)	0.2837
GBM	Multiple sclerosis	IVW	0.99(0.90,1.09)	0.9411	112.82			15.53	0.0771	TRUE
		MR-Egger	1.13(0.88,1.44)	0.3421		-0.0478	0.2898	13.38	0.0991
		Weighted median	1.03(0.93,1.14)	0.5333
		Maximum likelihood	0.99(0.92,1.07)	0.9235
		RAPS	0.99(0.91,1.09)	0.9952
GBM	Primary biliary cholangitis (PBC)	IVW	1.03(0.91,1.17)	0.5512	112.82			6.63	0.6748	TRUE
		MR-Egger	1.11(0.77,1.61)	0.5744		-0.0267	0.6885	6.46	0.5954
		Weighted median	1.05(0.86,1.27)	0.6162
		Maximum likelihood	1.03(0.89,1.20)	0.6046
		RAPS	1.04(0.89,1.21)	0.551
GBM	Asthma	IVW	1.01(0.99,1.04)	0.1841	112.82			11.36	0.2516	TRUE
		MR-Egger	1.02(0.95,1.10)	0.4777		-0.0034	0.7973	11.26	0.1871
		Weighted median	1.01(0.97,1.05)	0.4192
		Maximum likelihood	1.01(0.99,1,04)	0.1338
		RAPS	1.01(0.98,1.04)	0.2333
GBM	Dermatitis and eczema	IVW	1.00(0.99,1.02)	0.2861	100.08			3.21	0.8642	TRUE
		MR-Egger	1.03(0.97,1.09)	0.2926		-0.0083	0.3804	2.32	0.8878
		Weighted median	1.00(0.98,1.03)	0.5974
		Maximum likelihood	1.00(0.98,1.02)	0.4695
		RAPS	1.00(0.98,1.03)	0.4814				7.19	0.6171	TRUE
GBM	Amyotrophic lateral sclerosis	IVW	0.93(0.81,1.08)	0.3935	100.08	0.0778	0.295	5.93	0.6543
		MR-Egger	0.76(0.51,1.13)	0.2196
		Weighted median	0.90(0.73,1.10)	0.3247
		Maximum likelihood	0.93(0.80,1.10)	0.4434
		RAPS	0.93(0.79,1.10)	0.4158
GBM	Graves disease	IVW	0.93(0.87,1.00)	0.0733	100.08			10.4	0.319	TRUE
		MR-Egger	0.84(0.71,1.00)	0.092		0.0381	0.236	8.63	0.3744
		Weighted median	0.92(0.84,1.00)	0.057
		Maximum likelihood	0.93(0.87,1.00)	0.0542
		RAPS	0.93(0.87,0.99)	0.0452
GBM	Hashimoto thyroiditis	IVW	1.01(0.99,1.03)	0.0517	96.8			1	0.8002	TRUE
		MR-Egger	0.99(0.91,1.07)	0.896		0.0077	0.5913	0.6	0.7396
		Weighted median	1.01(0.97,1.05)	0.4968
		Maximum likelihood	1.01(0.98,1.05)	0.2607
		RAPS	1.01(0.98,1.05)	0.2736
GBM	Myasthenia gravis	IVW	1.01(0.86,1.20)	0.8423	112.82			8.82	0.454	TRUE
		MR-Egger	0.95(0.61,1.48)	0.8477		0.0229	0.773	8.72	0.3661
		Weighted median	0.98(0.80,1.21)	0.9219
		Maximum likelihood	1.01(0.85,1.20)	0.8428
		RAPS	1.00(0.84,1.19)	0.9539
GBM	Pernicious anemia	IVW	1.02(0.96,1.07)	0.4244	112.82			7.27	0.6081	TRUE
		MR-Egger	0.92(0.79,1.07)	0.3372		0.0377	0.1921	5.24	0.7306
		Weighted median	1.01(0.94,1.09)	0.6653
		Maximum likelihood	1.02(0.96,1.08)	0.4707
		RAPS	1.01(0.95,1.08)	0.5621
GBM	Polymyalgia rheumatica	IVW	0.99(0.92,1.07)	0.9604	112.82			13.15	0.1555	TRUE
		MR-Egger	0.96(0.79,1.16)	0.7263		0.0123	0.7176	12.93	0.1142
		Weighted median	1.02(0.94,1.10)	0.5974
		Maximum likelihood	0.99(0.94,1.05)	0.9517
		RAPS	0.99(0.93,1.06)	0.9538
GBM	Sarcoidosis	IVW	1.02(0.95,1.11)	0.4664	81.62			5.98	0.4243	TRUE
		MR-Egger	1.03(0.86,1.24)	0.7327		-0.0017	0.9547	5.98	0.3076
		Weighted median	1.04(0.93,1.15)	0.4206
		Maximum likelihood	1.02(0.95,1.11)	0.4645
		RAPS	1.03(0.94,1.12)	0.4785
